# Supplementary material for: IDO1 plays a tumor-promoting role via MDM2-mediated suppression of the p53 pathway in diffuse large B-cell lymphoma
Source: Cell Death Dis. 2022 Jun 27;13(6):572. doi: 10.1038/s41419-022-05021-2 (PMC9237101; doi:10.1038/s41419-022-05021-2)
Supplement: Supplementary file 7 — Supplementary Table S2 [file 41419_2022_5021_MOESM7_ESM.xls]

## Sheet: DEG_case_vs_control_sig_anno
EnsemblGene_GeneSymbol	log2FC	pvalue	padj
ENSG00000128965_CHAC1	3.1472	3.08117e-240	3.76026e-236
ENSG00000157514_TSC22D3	1.84658	5.5937e-205	3.41328e-201
ENSG00000121594_CD80	1.55234	1.17168e-142	4.76639e-139
ENSG00000182481_KPNA2	-1.25747	7.69195e-141	2.34681e-137
ENSG00000160856_FCRL3	1.29771	2.97623e-125	7.26439e-122
ENSG00000134333_LDHA	-1.06903	1.04376e-123	2.12301e-120
ENSG00000140379_BCL2A1	1.63911	6.6979e-119	1.16773e-115
ENSG00000154127_UBASH3B	-1.64853	1.24865e-118	1.90482e-115
ENSG00000130766_SESN2	1.62486	6.64976e-114	9.01707e-111
ENSG00000134057_CCNB1	-1.34429	1.95493e-106	2.3858e-103
ENSG00000166851_PLK1	-1.30215	1.55914e-104	1.7298e-101
ENSG00000175063_UBE2C	-1.41306	9.96398e-104	1.01334e-100
ENSG00000082641_NFE2L1	1.02007	1.32287e-103	1.24187e-100
ENSG00000101447_FAM83D	-1.22091	2.6702e-100	2.32765e-97
ENSG00000005379_BZRAP1	1.96162	8.28257e-100	6.7387e-97
ENSG00000267924_RP11-255H23	1.75395	6.22597e-99	4.74886e-96
ENSG00000092621_PHGDH	1.16487	3.78072e-96	2.71411e-93
ENSG00000111665_CDCA3	-1.11235	4.79995e-96	3.25437e-93
ENSG00000104921_FCER2	1.18216	2.68221e-94	1.72282e-91
ENSG00000196517_SLC6A9	2.04557	4.79006e-94	2.9229e-91
ENSG00000140105_WARS	1.05521	5.08428e-94	2.95469e-91
ENSG00000160200_CBS	1.2261	1.00123e-89	5.55411e-87
ENSG00000110900_TSPAN11	3.67227	1.44056e-89	7.64374e-87
ENSG00000113369_ARRDC3	1.90623	1.09269e-87	5.55634e-85
ENSG00000078804_TP53INP2	1.30239	2.25215e-87	1.09941e-84
ENSG00000124762_CDKN1A	1.23566	1.6144e-86	7.57777e-84
ENSG00000117399_CDC20	-1.2039	1.65366e-84	7.47454e-82
ENSG00000144476_ACKR3	1.36607	1.1533e-83	5.02675e-81
ENSG00000125089_SH3TC1	1.21736	1.23052e-83	5.17838e-81
ENSG00000145386_CCNA2	-1.07183	1.8549e-83	7.30232e-81
ENSG00000110619_CARS	1.07949	1.84492e-83	7.30232e-81
ENSG00000164088_PPM1M	1.68708	2.11795e-83	8.07733e-81
ENSG00000134690_CDCA8	-1.00569	2.84646e-82	1.05267e-79
ENSG00000140451_PIF1	-1.42981	1.40583e-81	5.04611e-79
ENSG00000137807_KIF23	-1.03055	4.96833e-81	1.73239e-78
ENSG00000101846_STS	1.20225	6.528e-81	2.21299e-78
ENSG00000147224_PRPS1	-1.00129	6.53437e-78	2.15528e-75
ENSG00000068489_PRR11	-1.39269	7.55661e-78	2.42686e-75
ENSG00000145012_LPP	1.05347	3.05957e-77	9.57409e-75
ENSG00000235823_LINC00263	1.78055	4.72451e-77	1.44145e-74
ENSG00000198826_ARHGAP11A	-1.09104	5.31641e-75	1.58247e-72
ENSG00000153094_BCL2L11	0.887932	1.68477e-72	4.89545e-70
ENSG00000121390_PSPC1	-1.07131	2.65779e-72	7.54317e-70
ENSG00000105486_LIG1	-0.971892	5.91449e-72	1.64046e-69
ENSG00000148773_MKI67	-0.910964	3.30366e-71	8.95953e-69
ENSG00000006652_IFRD1	1.11368	3.797e-71	1.00736e-68
ENSG00000158457_TSPAN33	1.00181	2.74666e-70	7.13198e-68
ENSG00000260916_CCPG1	1.37202	4.97535e-70	1.26498e-67
ENSG00000070669_ASNS	0.892681	2.43035e-69	6.05307e-67
ENSG00000161011_SQSTM1	1.00237	1.14868e-67	2.8037e-65
ENSG00000161929_SCIMP	1.38786	2.62583e-67	6.28346e-65
ENSG00000230606_AC159540	1.72662	2.94381e-67	6.90889e-65
ENSG00000112679_DUSP22	0.904276	5.07562e-67	1.16873e-64
ENSG00000090339_ICAM1	0.931639	5.67166e-67	1.28179e-64
ENSG00000178537_SLC25A20	1.2185	8.96708e-67	1.98971e-64
ENSG00000171992_SYNPO	1.31462	8.48264e-65	1.84861e-62
ENSG00000169679_BUB1	-1.01182	6.49741e-63	1.39113e-60
ENSG00000162063_CCNF	-1.12353	7.44816e-63	1.56719e-60
ENSG00000112149_CD83	0.92603	2.29978e-62	4.75703e-60
ENSG00000117724_CENPF	-0.913049	1.56574e-61	3.17166e-59
ENSG00000100441_KHNYN	0.920708	1.58531e-61	3.17166e-59
ENSG00000178999_AURKB	-0.933123	2.71399e-61	5.34219e-59
ENSG00000269404_SPIB	0.901162	7.42403e-61	1.43814e-58
ENSG00000239900_ADSL	-0.939959	2.40394e-60	4.58401e-58
ENSG00000101986_ABCD1	2.07037	5.14606e-60	9.66192e-58
ENSG00000102962_CCL22	1.0888	7.33356e-60	1.35604e-57
ENSG00000128272_ATF4	0.801434	1.08062e-59	1.96834e-57
ENSG00000149503_INCENP	-0.91194	1.53209e-59	2.74965e-57
ENSG00000116560_SFPQ	-0.725572	3.0366e-59	5.37081e-57
ENSG00000138160_KIF11	-0.977834	4.33476e-59	7.55734e-57
ENSG00000101017_CD40	0.820411	5.66622e-58	9.73951e-56
ENSG00000226950_DANCR	-0.916407	1.06398e-57	1.80345e-55
ENSG00000126787_DLGAP5	-1.24313	1.67448e-57	2.76282e-55
ENSG00000140545_MFGE8	1.14461	1.67526e-57	2.76282e-55
ENSG00000131747_TOP2A	-1.08525	5.46112e-57	8.88634e-55
ENSG00000170312_CDK1	-1.10744	1.82913e-56	2.9372e-54
ENSG00000100906_NFKBIA	0.914079	3.11578e-56	4.93831e-54
ENSG00000111640_GAPDH	-0.734199	4.07089e-56	6.36937e-54
ENSG00000029364_SLC39A9	0.858473	1.00092e-55	1.54624e-53
ENSG00000139899_CBLN3	1.70864	1.44129e-55	2.19869e-53
ENSG00000011426_ANLN	-1.05267	1.47436e-55	2.22137e-53
ENSG00000166123_GPT2	0.905223	1.83782e-55	2.73521e-53
ENSG00000065978_YBX1	-0.686217	1.89672e-55	2.78887e-53
ENSG00000151012_SLC7A11	1.17157	5.19823e-55	7.55228e-53
ENSG00000184602_SNN	1.10009	2.05603e-54	2.95198e-52
ENSG00000164109_MAD2L1	-0.877114	6.11365e-54	8.6757e-52
ENSG00000056558_TRAF1	0.806604	1.98026e-53	2.77783e-51
ENSG00000102096_PIM2	0.830992	5.80362e-53	8.04857e-51
ENSG00000064886_CHI3L2	0.832315	6.99947e-53	9.59793e-51
ENSG00000105327_BBC3	1.65158	4.45375e-52	6.03928e-50
ENSG00000088325_TPX2	-0.752938	4.93382e-52	6.61675e-50
ENSG00000114796_KLHL24	1.21358	1.24722e-51	1.65447e-49
ENSG00000136261_BZW2	-0.911977	1.73302e-51	2.27417e-49
ENSG00000137507_LRRC32	3.65931	1.968e-51	2.55505e-49
ENSG00000198901_PRC1	-0.764163	5.79682e-51	7.44678e-49
ENSG00000089685_BIRC5	-0.905919	6.07387e-51	7.7214e-49
ENSG00000166428_PLD4	-2.11168	1.0091e-50	1.26959e-48
ENSG00000132970_WASF3	1.07584	1.05868e-50	1.31838e-48
ENSG00000258366_RTEL1	-1.11997	1.70682e-50	2.10405e-48
ENSG00000128274_A4GALT	0.880644	1.88384e-50	2.29904e-48
ENSG00000169508_GPR183	1.59022	2.17859e-50	2.63243e-48
ENSG00000104081_BMF	1.4534	2.86396e-50	3.42665e-48
ENSG00000162511_LAPTM5	-0.882133	4.45082e-50	5.27358e-48
ENSG00000123485_HJURP	-0.919796	1.39685e-49	1.63915e-47
ENSG00000162004_CCDC78	1.46701	1.6442e-49	1.91103e-47
ENSG00000175567_UCP2	-0.880678	3.13915e-49	3.61417e-47
ENSG00000169136_ATF5	1.35664	3.6437e-49	4.15586e-47
ENSG00000147573_TRIM55	2.35843	4.27618e-49	4.83208e-47
ENSG00000100889_PCK2	0.928943	4.40917e-49	4.93665e-47
ENSG00000175048_ZDHHC14	0.92408	1.56886e-48	1.74058e-46
ENSG00000156970_BUB1B	-0.890756	2.06693e-48	2.27251e-46
ENSG00000115590_IL1R2	1.71206	4.05366e-48	4.41705e-46
ENSG00000005022_SLC25A5	-0.758258	2.14641e-47	2.31812e-45
ENSG00000142945_KIF2C	-0.803503	2.92729e-47	3.13374e-45
ENSG00000074416_MGLL	0.817082	3.32068e-47	3.52397e-45
ENSG00000128284_APOL3	0.834438	5.15518e-47	5.4236e-45
ENSG00000186185_KIF18B	-0.954434	7.71319e-47	8.04545e-45
ENSG00000171791_BCL2	1.16717	1.0362e-46	1.07167e-44
ENSG00000169093_ASMTL	-0.787836	1.3597e-46	1.38914e-44
ENSG00000167658_EEF2	-0.639055	1.36592e-46	1.38914e-44
ENSG00000112715_VEGFA	1.0257	8.06091e-46	8.13019e-44
ENSG00000102317_RBM3	-0.947211	1.50505e-45	1.50554e-43
ENSG00000142512_SIGLEC10	1.14751	2.37015e-45	2.35165e-43
ENSG00000150593_PDCD4	0.840094	3.60023e-45	3.54332e-43
ENSG00000135473_PAN2	0.927718	3.93596e-45	3.84276e-43
ENSG00000104936_DMPK	0.979876	4.76139e-45	4.61174e-43
ENSG00000186815_TPCN1	0.880586	6.24687e-45	6.0029e-43
ENSG00000092871_RFFL	0.748307	9.84578e-45	9.38733e-43
ENSG00000165804_ZNF219	1.25461	1.11996e-44	1.05954e-42
ENSG00000170054_SERPINA9	0.78687	6.49305e-44	6.09548e-42
ENSG00000117289_TXNIP	0.876893	1.3682e-43	1.27462e-41
ENSG00000146083_RNF44	0.810699	2.85258e-43	2.63734e-41
ENSG00000235194_PPP1R3E	1.13782	7.18473e-43	6.59267e-41
ENSG00000184110_EIF3C	-0.707625	1.44777e-42	1.31855e-40
ENSG00000105612_DNASE2	1.0028	3.71616e-42	3.35941e-40
ENSG00000013810_TACC3	-0.766137	4.93524e-42	4.42866e-40
ENSG00000172345_STARD5	0.882657	5.10201e-42	4.54489e-40
ENSG00000164687_FABP5	-0.82093	5.19714e-42	4.59608e-40
ENSG00000126353_CCR7	0.844175	6.94336e-42	6.09617e-40
ENSG00000002919_SNX11	0.751995	1.17111e-41	1.02087e-39
ENSG00000166575_TMEM135	0.940127	1.37304e-41	1.18841e-39
ENSG00000213390_ARHGAP19	-0.725099	1.50704e-41	1.29521e-39
ENSG00000105202_FBL	-0.685413	2.36246e-41	2.01618e-39
ENSG00000119403_PHF19	-0.796574	3.09988e-41	2.62715e-39
ENSG00000231607_DLEU2	-1.36131	3.31178e-41	2.78738e-39
ENSG00000106263_EIF3B	-0.6521	3.41285e-41	2.83336e-39
ENSG00000165175_MID1IP1	0.756763	3.40936e-41	2.83336e-39
ENSG00000003402_CFLAR	0.777688	3.64856e-41	3.00858e-39
ENSG00000121152_NCAPH	-0.819645	5.43164e-41	4.44884e-39
ENSG00000108106_UBE2S	-0.790151	7.93453e-41	6.45553e-39
ENSG00000122966_CIT	-0.911917	8.65824e-41	6.99769e-39
ENSG00000196950_SLC39A10	-1.29446	1.41245e-40	1.13405e-38
ENSG00000166803_KIAA0101	-0.832975	1.48034e-40	1.18079e-38
ENSG00000168003_SLC3A2	0.713538	1.58464e-40	1.25578e-38
ENSG00000035499_DEPDC1B	-0.996426	2.42998e-40	1.91326e-38
ENSG00000051341_POLQ	-0.903889	6.944e-40	5.43235e-38
ENSG00000132142_ACACA	0.638652	8.749e-40	6.80082e-38
ENSG00000004799_PDK4	5.03511	1.42722e-39	1.10239e-37
ENSG00000144554_FANCD2	-0.774658	1.54971e-39	1.18948e-37
ENSG00000143401_ANP32E	-0.836656	1.73366e-39	1.32235e-37
ENSG00000139269_INHBE	4.59558	3.07685e-39	2.33229e-37
ENSG00000171552_BCL2L1	0.746752	3.43291e-39	2.58612e-37
ENSG00000076382_SPAG5	-0.682678	5.11458e-39	3.82935e-37
ENSG00000135476_ESPL1	-0.771558	5.54895e-39	4.11511e-37
ENSG00000100100_PIK3IP1	1.30749	5.5637e-39	4.11511e-37
ENSG00000044574_HSPA5	-0.604698	6.76328e-39	4.97223e-37
ENSG00000105618_PRPF31	-0.728218	9.79172e-39	7.15558e-37
ENSG00000196230_TUBB	-0.554534	1.19344e-38	8.66948e-37
ENSG00000110880_CORO1C	-0.703486	2.40986e-38	1.74023e-36
ENSG00000172216_CEBPB	1.06815	3.17453e-38	2.27894e-36
ENSG00000111679_PTPN6	-0.673725	5.45097e-38	3.89027e-36
ENSG00000126602_TRAP1	-0.671493	6.07109e-38	4.30765e-36
ENSG00000123983_ACSL3	0.832043	7.1928e-38	5.07404e-36
ENSG00000095370_SH2D3C	1.16946	8.69325e-38	6.09727e-36
ENSG00000205021_CCL3L1	0.915357	1.03373e-37	7.20896e-36
ENSG00000118193_KIF14	-1.0315	1.20898e-37	8.38315e-36
ENSG00000179218_CALR	-0.627197	1.30656e-37	9.00863e-36
ENSG00000183048_SLC25A10	-1.03608	2.01482e-37	1.3814e-35
ENSG00000051108_HERPUD1	0.737807	2.08252e-37	1.41195e-35
ENSG00000244165_P2RY11	0.990389	2.68795e-37	1.81236e-35
ENSG00000160957_RECQL4	-0.976306	2.93543e-37	1.96835e-35
ENSG00000145833_DDX46	-0.704312	3.3436e-37	2.2298e-35
ENSG00000155792_DEPTOR	1.50566	4.49556e-37	2.98173e-35
ENSG00000184083_FAM120C	1.08389	1.32805e-36	8.76083e-35
ENSG00000155961_RAB39B	1.09565	2.53224e-36	1.66148e-34
ENSG00000128040_SPINK2	-0.958997	2.72717e-36	1.77981e-34
ENSG00000161888_SPC24	-1.41596	3.58803e-36	2.32917e-34
ENSG00000135049_AGTPBP1	-0.986133	4.44633e-36	2.87106e-34
ENSG00000075702_WDR62	-0.757167	5.31227e-36	3.41215e-34
ENSG00000132780_NASP	-0.581538	5.63275e-36	3.59906e-34
ENSG00000111348_ARHGDIB	-0.607307	5.93225e-36	3.77069e-34
ENSG00000171314_PGAM1	-0.627229	7.51695e-36	4.75321e-34
ENSG00000110921_MVK	0.843059	8.01043e-36	5.03914e-34
ENSG00000260007_RP11-315D16	-1.40226	1.00848e-35	6.27934e-34
ENSG00000167553_TUBA1C	-0.633702	1.0048e-35	6.27934e-34
ENSG00000237649_KIFC1	-0.832564	1.31897e-35	8.17093e-34
ENSG00000081237_PTPRC	-0.6857	1.64898e-35	1.01637e-33
ENSG00000140988_RPS2	-0.69066	2.11961e-35	1.29988e-33
ENSG00000026103_FAS	0.816732	2.68649e-35	1.6393e-33
ENSG00000012779_ALOX5	-0.662942	2.98218e-35	1.81068e-33
ENSG00000135069_PSAT1	0.733442	3.34891e-35	2.02327e-33
ENSG00000065150_IPO5	-0.618569	3.57605e-35	2.14986e-33
ENSG00000124207_CSE1L	-0.771842	3.71341e-35	2.22149e-33
ENSG00000198668_CALM1	-0.672496	4.07158e-35	2.42388e-33
ENSG00000153885_KCTD15	0.757574	5.54535e-35	3.28521e-33
ENSG00000135451_TROAP	-0.846141	6.6241e-35	3.90534e-33
ENSG00000133226_SRRM1	-0.641839	6.72396e-35	3.94515e-33
ENSG00000147274_RBMX	-0.623568	6.96482e-35	4.06692e-33
ENSG00000185862_EVI2B	-0.762721	7.29477e-35	4.23931e-33
ENSG00000188486_H2AFX	-0.748635	8.42337e-35	4.87198e-33
ENSG00000171241_SHCBP1	-0.752569	8.59297e-35	4.94663e-33
ENSG00000172336_POP7	-0.781215	1.03384e-34	5.91352e-33
ENSG00000094916_CBX5	-0.639812	1.03695e-34	5.91352e-33
ENSG00000186480_INSIG1	0.627637	1.11444e-34	6.32587e-33
ENSG00000170540_ARL6IP1	-0.718868	1.19046e-34	6.72609e-33
ENSG00000123416_TUBA1B	-0.602046	1.24853e-34	7.02167e-33
ENSG00000185650_ZFP36L1	0.761361	1.40843e-34	7.88464e-33
ENSG00000102144_PGK1	-0.601848	1.45389e-34	8.10196e-33
ENSG00000154217_PITPNC1	0.823441	1.60078e-34	8.87998e-33
ENSG00000168389_MFSD2A	-0.873937	1.98243e-34	1.09473e-32
ENSG00000066279_ASPM	-1.05572	2.35294e-34	1.29348e-32
ENSG00000161958_FGF11	1.79255	2.53456e-34	1.38707e-32
ENSG00000164611_PTTG1	-0.810308	3.82537e-34	2.08414e-32
ENSG00000112984_KIF20A	-0.701357	6.54489e-34	3.54995e-32
ENSG00000131467_PSME3	-0.603646	7.52088e-34	4.06128e-32
ENSG00000101444_AHCY	-0.716991	1.05395e-33	5.66628e-32
ENSG00000241553_ARPC4	-0.777638	1.18209e-33	6.32732e-32
ENSG00000062485_CS	-0.559211	1.27786e-33	6.81006e-32
ENSG00000186871_ERCC6L	-0.904401	1.99065e-33	1.05626e-31
ENSG00000211895_IGHA1	1.03565	2.5158e-33	1.32913e-31
ENSG00000135924_DNAJB2	0.700061	3.09625e-33	1.62873e-31
ENSG00000156026_MCU	-1.08498	5.05576e-33	2.63677e-31
ENSG00000139193_CD27	0.765437	5.0506e-33	2.63677e-31
ENSG00000239672_NME1	-0.59473	5.46455e-33	2.83785e-31
ENSG00000007944_MYLIP	0.994777	6.97605e-33	3.60744e-31
ENSG00000128944_KNSTRN	-0.714239	1.07922e-32	5.55729e-31
ENSG00000154319_FAM167A	0.981072	2.55853e-32	1.31194e-30
ENSG00000173726_TOMM20	-0.605869	2.63694e-32	1.34649e-30
ENSG00000089009_RPL6	-0.568981	2.81859e-32	1.43325e-30
ENSG00000075218_GTSE1	-0.726424	3.16868e-32	1.60442e-30
ENSG00000149115_TNKS1BP1	0.763691	3.18149e-32	1.60442e-30
ENSG00000162129_CLPB	-0.737448	4.89727e-32	2.45952e-30
ENSG00000104774_MAN2B1	-0.716545	4.92401e-32	2.46281e-30
ENSG00000113407_TARS	0.765353	7.30059e-32	3.63659e-30
ENSG00000137700_SLC37A4	-0.763955	9.39322e-32	4.65995e-30
ENSG00000182551_ADI1	0.721876	9.90358e-32	4.89325e-30
ENSG00000113648_H2AFY	-0.595279	1.0647e-31	5.23935e-30
ENSG00000104522_TSTA3	-0.849189	1.34802e-31	6.60692e-30
ENSG00000004897_CDC27	-0.709743	1.39222e-31	6.79624e-30
ENSG00000121966_CXCR4	0.683958	1.48767e-31	7.23326e-30
ENSG00000085999_RAD54L	-0.725229	2.06566e-31	1.00037e-29
ENSG00000111846_GCNT2	0.724969	2.09774e-31	1.01189e-29
ENSG00000138835_RGS3	0.75972	2.49636e-31	1.19943e-29
ENSG00000117650_NEK2	-0.80821	2.65475e-31	1.27053e-29
ENSG00000160208_RRP1B	-0.613019	5.49347e-31	2.61884e-29
ENSG00000168264_IRF2BP2	0.96074	7.25793e-31	3.44653e-29
ENSG00000132382_MYBBP1A	-0.618068	7.45472e-31	3.52625e-29
ENSG00000116455_WDR77	-0.663952	8.28401e-31	3.9034e-29
ENSG00000124772_CPNE5	0.659915	1.05691e-30	4.96096e-29
ENSG00000105967_TFEC	1.2486	1.06458e-30	4.97781e-29
ENSG00000227507_LTB	0.70393	1.08298e-30	5.04455e-29
ENSG00000079616_KIF22	-0.622811	1.11416e-30	5.17002e-29
ENSG00000163472_TMEM79	0.859997	1.20151e-30	5.55428e-29
ENSG00000108799_EZH1	0.669694	1.70858e-30	7.86849e-29
ENSG00000052802_MSMO1	0.811579	1.8046e-30	8.27944e-29
ENSG00000085840_ORC1	-0.67327	1.82104e-30	8.3236e-29
ENSG00000184967_NOC4L	-0.792135	1.97982e-30	9.01558e-29
ENSG00000127125_PPCS	0.693354	2.00047e-30	9.07575e-29
ENSG00000160783_PMF1	-0.783583	2.03221e-30	9.18559e-29
ENSG00000139496_NUPL1	-0.608352	2.32725e-30	1.04804e-28
ENSG00000152795_HNRNPDL	-0.629068	2.81758e-30	1.26418e-28
ENSG00000166401_SERPINB8	0.706241	2.93651e-30	1.31272e-28
ENSG00000165029_ABCA1	1.31731	3.78552e-30	1.68608e-28
ENSG00000106665_CLIP2	0.69472	4.81208e-30	2.13551e-28
ENSG00000106268_NUDT1	-0.981714	5.17564e-30	2.28853e-28
ENSG00000172340_SUCLG2	-0.801702	5.20444e-30	2.29296e-28
ENSG00000100162_CENPM	-0.799845	6.46723e-30	2.83907e-28
ENSG00000137265_IRF4	2.09129	6.7087e-30	2.93452e-28
ENSG00000105220_GPI	-0.625806	7.71692e-30	3.36347e-28
ENSG00000170734_POLH	-1.05057	8.53054e-30	3.7047e-28
ENSG00000108883_EFTUD2	-0.579319	8.56051e-30	3.7047e-28
ENSG00000240342_RPS2P5	-0.739896	8.66301e-30	3.73581e-28
ENSG00000183751_TBL3	-0.79092	1.25905e-29	5.41035e-28
ENSG00000197903_HIST1H2BK	0.715165	1.41874e-29	6.07519e-28
ENSG00000160285_LSS	0.639419	1.48262e-29	6.32654e-28
ENSG00000187514_PTMA	-0.516378	1.72877e-29	7.35117e-28
ENSG00000128228_SDF2L1	-0.862667	2.1312e-29	9.03097e-28
ENSG00000162849_KIF26B	1.89755	2.97637e-29	1.25687e-27
ENSG00000100968_NFATC4	1.12025	3.09939e-29	1.30431e-27
ENSG00000102804_TSC22D1	0.70984	3.13453e-29	1.31456e-27
ENSG00000108559_NUP88	-0.59788	3.56209e-29	1.48876e-27
ENSG00000130816_DNMT1	-0.536122	4.03232e-29	1.67954e-27
ENSG00000235621_LINC00494	1.51699	4.12355e-29	1.71169e-27
ENSG00000257093_KIAA1147	0.729342	4.41129e-29	1.82493e-27
ENSG00000087586_AURKA	-0.953301	4.70258e-29	1.93886e-27
ENSG00000141076_CIRH1A	-0.580742	5.49204e-29	2.25673e-27
ENSG00000168066_SF1	-0.593086	6.04631e-29	2.47615e-27
ENSG00000189403_HMGB1	-0.627142	7.13145e-29	2.91078e-27
ENSG00000117016_RIMS3	0.621824	7.97766e-29	3.24531e-27
ENSG00000187608_ISG15	-0.785125	8.45098e-29	3.42644e-27
ENSG00000099341_PSMD8	-0.571111	9.08201e-29	3.67009e-27
ENSG00000069399_BCL3	0.891361	1.05027e-28	4.23019e-27
ENSG00000125170_DOK4	0.943255	1.13284e-28	4.54776e-27
ENSG00000065427_KARS	-0.566061	1.26511e-28	5.0621e-27
ENSG00000107551_RASSF4	0.789688	1.37078e-28	5.46699e-27
ENSG00000197405_C5AR1	1.50194	1.74812e-28	6.94922e-27
ENSG00000161800_RACGAP1	-0.616041	1.81741e-28	7.2012e-27
ENSG00000163050_ADCK3	0.666829	2.27421e-28	8.98202e-27
ENSG00000167721_TSR1	-0.559823	2.31723e-28	9.09743e-27
ENSG00000188554_NBR1	0.594716	2.31834e-28	9.09743e-27
ENSG00000168159_RNF187	0.68823	2.42063e-28	9.4684e-27
ENSG00000114013_CD86	0.656109	2.88514e-28	1.12493e-26
ENSG00000106479_ZNF862	1.37747	3.31835e-28	1.28972e-26
ENSG00000137812_CASC5	-0.860059	3.81276e-28	1.47717e-26
ENSG00000205581_HMGN1	-0.506972	3.8637e-28	1.49217e-26
ENSG00000197471_SPN	0.784731	4.79533e-28	1.84613e-26
ENSG00000150527_CTAGE5	0.706231	5.41085e-28	2.07654e-26
ENSG00000272711_RP11-259N19	0.937179	7.8429e-28	3.00046e-26
ENSG00000138166_DUSP5	0.858587	8.25777e-28	3.14931e-26
ENSG00000101255_TRIB3	1.00741	8.76631e-28	3.33284e-26
ENSG00000141522_ARHGDIA	-0.620616	8.81218e-28	3.33987e-26
ENSG00000168824_NSG1	2.11247	8.92382e-28	3.37171e-26
ENSG00000182240_BACE2	0.770335	9.41329e-28	3.54567e-26
ENSG00000157734_SNX22	-0.7287	1.06915e-27	4.01475e-26
ENSG00000146670_CDCA5	-0.598642	1.24731e-27	4.66938e-26
ENSG00000116221_MRPL37	-0.59899	1.32343e-27	4.93918e-26
ENSG00000114626_ABTB1	1.4063	1.51856e-27	5.65015e-26
ENSG00000141503_MINK1	0.718603	1.74419e-27	6.46993e-26
ENSG00000136122_BORA	-0.854044	2.13405e-27	7.89211e-26
ENSG00000163507_KIAA1524	-0.773923	2.44142e-27	9.00153e-26
ENSG00000169627_BOLA2B	-0.701473	2.50006e-27	9.18998e-26
ENSG00000011132_APBA3	0.814062	2.64791e-27	9.67518e-26
ENSG00000184368_MAP7D2	0.913373	3.14142e-27	1.14441e-25
ENSG00000188822_CNR2	0.804274	3.21559e-27	1.16795e-25
ENSG00000130590_SAMD10	0.79934	3.26258e-27	1.1815e-25
ENSG00000140564_FURIN	1.01609	3.36523e-27	1.21507e-25
ENSG00000111669_TPI1	-0.506335	3.4875e-27	1.2555e-25
ENSG00000167106_FAM102A	0.790111	3.75905e-27	1.34928e-25
ENSG00000168329_CX3CR1	-2.76801	4.20753e-27	1.50583e-25
ENSG00000170515_PA2G4	-0.541202	4.66556e-27	1.66487e-25
ENSG00000168872_DDX19A	-0.703997	5.04604e-27	1.79539e-25
ENSG00000079246_XRCC5	-0.555124	5.27763e-27	1.87233e-25
ENSG00000129235_TXNDC17	-0.726095	5.44288e-27	1.92536e-25
ENSG00000136935_GOLGA1	0.76629	5.66272e-27	1.99734e-25
ENSG00000204991_SPIRE2	1.28316	6.67681e-27	2.34823e-25
ENSG00000189339_SLC35E2B	0.658031	6.90464e-27	2.42139e-25
ENSG00000068878_PSME4	-0.654202	7.36012e-27	2.56637e-25
ENSG00000117090_SLAMF1	0.716624	8.00062e-27	2.78176e-25
ENSG00000107262_BAG1	-0.572236	8.22598e-27	2.85199e-25
ENSG00000060642_PIGV	0.909351	8.28884e-27	2.86564e-25
ENSG00000082212_ME2	-0.578198	8.70281e-27	3.00026e-25
ENSG00000105409_ATP1A3	-0.650654	1.11417e-26	3.83024e-25
ENSG00000185627_PSMD13	-0.555258	1.1943e-26	4.09416e-25
ENSG00000136045_PWP1	-0.582928	1.273e-26	4.35172e-25
ENSG00000143575_HAX1	0.622385	1.40746e-26	4.79793e-25
ENSG00000244462_RBM12	-0.52768	1.44711e-26	4.91937e-25
ENSG00000149418_ST14	0.6901	1.47823e-26	5.01121e-25
ENSG00000196526_AFAP1	1.70579	1.61654e-26	5.46489e-25
ENSG00000167522_ANKRD11	0.569084	1.66915e-26	5.62715e-25
ENSG00000134013_LOXL2	0.601637	1.79687e-26	6.04104e-25
ENSG00000124508_BTN2A2	0.700277	1.90665e-26	6.39252e-25
ENSG00000160293_VAV2	0.618072	2.269e-26	7.58655e-25
ENSG00000077274_CAPN6	-0.779943	2.51038e-26	8.37068e-25
ENSG00000119397_CNTRL	-0.626355	2.71542e-26	9.0297e-25
ENSG00000132376_INPP5K	0.734174	3.33429e-26	1.10575e-24
ENSG00000160408_ST6GALNAC6	0.662618	3.68739e-26	1.21954e-24
ENSG00000184661_CDCA2	-0.944576	3.73088e-26	1.23059e-24
ENSG00000242485_MRPL20	-0.59853	4.1963e-26	1.38037e-24
ENSG00000123136_DDX39A	-0.565134	4.7098e-26	1.54512e-24
ENSG00000213918_DNASE1	0.835499	5.68799e-26	1.86102e-24
ENSG00000120802_TMPO	-0.587833	5.87479e-26	1.917e-24
ENSG00000228716_DHFR	-0.644976	6.46681e-26	2.10456e-24
ENSG00000136718_IMP4	-0.577664	7.07843e-26	2.29748e-24
ENSG00000084234_APLP2	-0.537227	7.47814e-26	2.42077e-24
ENSG00000110713_NUP98	-0.527399	7.59683e-26	2.45269e-24
ENSG00000221963_APOL6	1.35881	8.31061e-26	2.67606e-24
ENSG00000132967_HMGB1P5	-0.898078	8.80171e-26	2.82674e-24
ENSG00000140525_FANCI	-0.515978	9.90508e-26	3.17275e-24
ENSG00000260336_RP11-395B7	0.809723	1.09205e-25	3.48886e-24
ENSG00000138778_CENPE	-0.943118	1.15315e-25	3.67441e-24
ENSG00000183010_PYCR1	0.64664	1.46723e-25	4.63889e-24
ENSG00000127561_SYNGR3	0.868149	1.90263e-25	5.98447e-24
ENSG00000105519_CAPS	1.37027	1.91506e-25	6.00808e-24
ENSG00000073282_TP63	0.721195	2.01408e-25	6.30254e-24
ENSG00000171503_ETFDH	0.721631	2.82916e-25	8.83046e-24
ENSG00000139428_MMAB	0.643393	2.91375e-25	9.07127e-24
ENSG00000131018_SYNE1	0.621728	3.32756e-25	1.03332e-23
ENSG00000139687_RB1	-0.609154	3.40339e-25	1.05419e-23
ENSG00000141682_PMAIP1	0.706175	3.52126e-25	1.08794e-23
ENSG00000163738_MTHFD2L	-0.884186	3.68061e-25	1.1343e-23
ENSG00000172757_CFL1	-0.511186	4.03533e-25	1.24048e-23
ENSG00000271605_MILR1	-1.29066	4.27444e-25	1.31069e-23
ENSG00000182866_LCK	0.728945	4.32362e-25	1.32244e-23
ENSG00000159674_SPON2	1.02923	4.52411e-25	1.38031e-23
ENSG00000183527_PSMG1	-0.654452	4.74832e-25	1.44424e-23
ENSG00000100216_TOMM22	-0.569104	4.75733e-25	1.44424e-23
ENSG00000135829_DHX9	-0.513215	5.67862e-25	1.71965e-23
ENSG00000235568_NFAM1	1.44111	5.90154e-25	1.78273e-23
ENSG00000090661_CERS4	0.651598	6.26388e-25	1.88751e-23
ENSG00000167325_RRM1	-0.539917	6.49327e-25	1.95182e-23
ENSG00000198408_MGEA5	0.63296	7.04503e-25	2.11247e-23
ENSG00000140688_C16orf58	0.63088	7.40648e-25	2.21541e-23
ENSG00000166226_CCT2	-0.524698	7.46636e-25	2.22786e-23
ENSG00000225648_SBDSP1	-0.772999	7.824e-25	2.32888e-23
ENSG00000125510_OPRL1	1.1764	8.65465e-25	2.56986e-23
ENSG00000132635_PCED1A	0.83495	8.82911e-25	2.6153e-23
ENSG00000188229_TUBB4B	-0.576833	9.07675e-25	2.68215e-23
ENSG00000148835_TAF5	-0.791481	1.10054e-24	3.2442e-23
ENSG00000181163_NPM1	-0.571593	1.16172e-24	3.41629e-23
ENSG00000115306_SPTBN1	-0.559481	1.21465e-24	3.56337e-23
ENSG00000132185_FCRLA	-0.56433	1.24274e-24	3.63702e-23
ENSG00000169925_BRD3	0.681525	1.38286e-24	4.03742e-23
ENSG00000146918_NCAPG2	-0.556014	1.39941e-24	4.07599e-23
ENSG00000108669_CYTH1	0.525753	1.58241e-24	4.59804e-23
ENSG00000128708_HAT1	-0.786794	1.60038e-24	4.63921e-23
ENSG00000085117_CD82	0.557571	1.68895e-24	4.88436e-23
ENSG00000188352_FOCAD	-0.736212	1.96976e-24	5.68296e-23
ENSG00000083799_CYLD	0.649272	1.98406e-24	5.71073e-23
ENSG00000144711_IQSEC1	0.574787	2.19486e-24	6.3026e-23
ENSG00000235162_C12orf75	-0.705241	2.31361e-24	6.628e-23
ENSG00000148429_USP6NL	-0.545049	2.51692e-24	7.19356e-23
ENSG00000125743_SNRPD2	-0.611043	2.76763e-24	7.89162e-23
ENSG00000108469_RECQL5	0.618256	2.78537e-24	7.9237e-23
ENSG00000196497_IPO4	-0.581256	3.35072e-24	9.50982e-23
ENSG00000090104_RGS1	1.27377	3.47178e-24	9.83055e-23
ENSG00000189343_RPS2P46	-0.863697	3.63912e-24	1.02805e-22
ENSG00000183336_BOLA2	-0.693138	3.79344e-24	1.06917e-22
ENSG00000266967_AARSD1	-0.575184	3.81306e-24	1.07222e-22
ENSG00000109103_UNC119	0.536008	3.98256e-24	1.11731e-22
ENSG00000130758_MAP3K10	0.900977	4.03865e-24	1.13045e-22
ENSG00000110324_IL10RA	0.690168	4.63515e-24	1.29445e-22
ENSG00000197530_MIB2	0.908011	5.63402e-24	1.56981e-22
ENSG00000173575_CHD2	0.565438	6.7285e-24	1.87049e-22
ENSG00000161791_FMNL3	0.613753	7.71744e-24	2.14054e-22
ENSG00000168792_ABHD15	0.753195	7.87826e-24	2.18019e-22
ENSG00000159842_ABR	0.526523	8.13364e-24	2.24577e-22
ENSG00000115241_PPM1G	-0.546885	8.94721e-24	2.45927e-22
ENSG00000248508_SRP14-AS1	1.14995	8.99834e-24	2.46777e-22
ENSG00000017483_SLC38A5	-0.598725	9.505e-24	2.60088e-22
ENSG00000099901_RANBP1	-0.528048	1.08063e-23	2.95001e-22
ENSG00000075415_SLC25A3	-0.527888	1.08293e-23	2.95001e-22
ENSG00000117877_CD3EAP	-0.728789	1.10039e-23	2.99091e-22
ENSG00000188404_SELL	0.607259	1.18165e-23	3.20464e-22
ENSG00000112339_HBS1L	-0.659359	1.22214e-23	3.30319e-22
ENSG00000140905_GCSH	-0.565712	1.2234e-23	3.30319e-22
ENSG00000120438_TCP1	-0.50242	1.29516e-23	3.48922e-22
ENSG00000073578_SDHA	-0.557446	1.31816e-23	3.54336e-22
ENSG00000112195_TREML2	1.19477	1.3649e-23	3.66093e-22
ENSG00000139651_ZNF740	0.561026	1.37579e-23	3.68204e-22
ENSG00000103522_IL21R	0.593617	1.39536e-23	3.72627e-22
ENSG00000116852_KIF21B	0.550836	1.56403e-23	4.16757e-22
ENSG00000182022_CHST15	1.75593	1.57162e-23	4.17866e-22
ENSG00000155463_OXA1L	-0.509955	1.59617e-23	4.2347e-22
ENSG00000010810_FYN	0.600521	1.78136e-23	4.71577e-22
ENSG00000164548_TRA2A	-0.564576	1.88959e-23	4.99146e-22
ENSG00000168710_AHCYL1	-0.552041	1.94792e-23	5.13442e-22
ENSG00000272884_RP11-104H15	2.3362	2.1655e-23	5.69564e-22
ENSG00000138180_CEP55	-0.592251	2.41501e-23	6.33823e-22
ENSG00000137815_RTF1	-0.500263	2.50066e-23	6.54893e-22
ENSG00000139793_MBNL2	0.980137	2.59589e-23	6.78378e-22
ENSG00000132510_KDM6B	0.691894	2.65755e-23	6.93007e-22
ENSG00000130204_TOMM40	-0.610948	2.7791e-23	7.23159e-22
ENSG00000155660_PDIA4	-0.502598	2.89808e-23	7.52513e-22
ENSG00000114346_ECT2	-0.733377	2.95486e-23	7.65629e-22
ENSG00000140534_TICRR	-0.696237	3.05771e-23	7.90598e-22
ENSG00000181577_C6orf223	0.71412	3.54479e-23	9.12672e-22
ENSG00000116717_GADD45A	0.611599	3.58556e-23	9.21224e-22
ENSG00000079785_DDX1	-0.576982	3.62171e-23	9.28558e-22
ENSG00000137959_IFI44L	-2.70906	4.15144e-23	1.06214e-21
ENSG00000095261_PSMD5	-0.723374	4.20269e-23	1.07301e-21
ENSG00000011260_UTP18	-0.568368	4.50108e-23	1.1444e-21
ENSG00000152256_PDK1	-0.671608	4.59614e-23	1.16614e-21
ENSG00000175768_TOMM5	-0.570711	5.17766e-23	1.31048e-21
ENSG00000261185_RP11-317P15	1.05057	5.18652e-23	1.31048e-21
ENSG00000159023_EPB41	0.52427	5.23892e-23	1.32099e-21
ENSG00000178952_TUFM	-0.546688	5.7137e-23	1.43477e-21
ENSG00000122862_SRGN	0.720409	6.02315e-23	1.50937e-21
ENSG00000024526_DEPDC1	-0.953446	6.05674e-23	1.51158e-21
ENSG00000164938_TP53INP1	1.40953	6.05264e-23	1.51158e-21
ENSG00000093009_CDC45	-0.552569	6.71977e-23	1.67363e-21
ENSG00000112308_C6orf62	-0.584222	6.76428e-23	1.68129e-21
ENSG00000154146_NRGN	-1.14863	6.90968e-23	1.71394e-21
ENSG00000185338_SOCS1	0.900194	8.07504e-23	1.99894e-21
ENSG00000153044_CENPH	-0.658746	8.59426e-23	2.12317e-21
ENSG00000106245_BUD31	0.519513	9.07756e-23	2.23352e-21
ENSG00000260186_RP11-481J2	1.21443	9.56127e-23	2.3478e-21
ENSG00000135365_PHF21A	0.6222	9.92039e-23	2.43109e-21
ENSG00000164818_HEATR2	-0.613702	1.06347e-22	2.60091e-21
ENSG00000196998_WDR45	0.638617	1.06693e-22	2.60417e-21
ENSG00000163811_WDR43	-0.531815	1.0859e-22	2.64518e-21
ENSG00000108306_FBXL20	1.24881	1.23086e-22	2.99231e-21
ENSG00000259673_IQCH-AS1	1.37197	1.2876e-22	3.12404e-21
ENSG00000145220_LYAR	-0.63035	1.43776e-22	3.48144e-21
ENSG00000161981_SNRNP25	-0.619846	1.52182e-22	3.67768e-21
ENSG00000261845_RP13-638C3	8.39426	1.59206e-22	3.83981e-21
ENSG00000239306_RBM14	-0.557762	1.71369e-22	4.12502e-21
ENSG00000167604_NFKBID	0.75624	1.78849e-22	4.29661e-21
ENSG00000077150_NFKB2	0.543899	1.95073e-22	4.67714e-21
ENSG00000028277_POU2F2	0.517089	2.2029e-22	5.27142e-21
ENSG00000072310_SREBF1	0.670835	2.22554e-22	5.31516e-21
ENSG00000167703_SLC43A2	0.638546	2.32922e-22	5.55191e-21
ENSG00000135679_MDM2	-0.55525	2.47543e-22	5.88891e-21
ENSG00000169891_REPS2	3.76403	2.58748e-22	6.14351e-21
ENSG00000133119_RFC3	-0.62756	3.08961e-22	7.29315e-21
ENSG00000105856_HBP1	0.850101	3.46833e-22	8.17133e-21
ENSG00000197971_MBP	0.540217	3.61578e-22	8.5023e-21
ENSG00000092098_RNF31	-0.591623	3.80825e-22	8.93768e-21
ENSG00000198624_CCDC69	-0.669317	4.24898e-22	9.93382e-21
ENSG00000133460_SLC2A11	0.819251	4.7145e-22	1.09383e-20
ENSG00000144580_RQCD1	-0.515725	5.70645e-22	1.32147e-20
ENSG00000144895_EIF2A	-0.553067	6.42483e-22	1.48221e-20
ENSG00000138035_PNPT1	-0.640041	6.5588e-22	1.51026e-20
ENSG00000125844_RRBP1	0.52287	6.77745e-22	1.55767e-20
ENSG00000163590_PPM1L	0.656557	8.02708e-22	1.8345e-20
ENSG00000127074_RGS13	-0.794812	8.24603e-22	1.88102e-20
ENSG00000166278_C2	2.208	9.03107e-22	2.05625e-20
ENSG00000172183_ISG20	0.526142	9.49361e-22	2.15754e-20
ENSG00000145743_FBXL17	1.14277	1.09472e-21	2.47867e-20
ENSG00000127824_TUBA4A	-0.525559	1.29832e-21	2.92878e-20
ENSG00000135185_TMEM243	0.572626	1.36013e-21	3.06254e-20
ENSG00000106397_PLOD3	0.948011	1.40382e-21	3.15511e-20
ENSG00000137747_TMPRSS13	1.23685	1.44497e-21	3.24161e-20
ENSG00000186283_TOR3A	0.501592	1.48917e-21	3.32853e-20
ENSG00000100526_CDKN3	-0.698626	1.6065e-21	3.58423e-20
ENSG00000128218_VPREB3	-0.733936	1.99979e-21	4.45355e-20
ENSG00000150768_DLAT	-0.523917	2.01168e-21	4.47186e-20
ENSG00000121895_TMEM156	0.695133	2.02251e-21	4.48778e-20
ENSG00000105976_MET	0.614694	2.24214e-21	4.96608e-20
ENSG00000017373_SRCIN1	2.14322	2.27783e-21	5.03598e-20
ENSG00000103064_SLC7A6	-0.538478	2.29288e-21	5.06008e-20
ENSG00000118939_UCHL3	-0.649039	2.36491e-21	5.20102e-20
ENSG00000091073_DTX2	0.601004	2.36526e-21	5.20102e-20
ENSG00000175854_SWI5	0.741555	2.56328e-21	5.62632e-20
ENSG00000151247_EIF4E	-0.528599	2.91315e-21	6.34859e-20
ENSG00000189306_RRP7A	-0.586532	3.11826e-21	6.77139e-20
ENSG00000255398_HCAR3	1.66709	3.83479e-21	8.31258e-20
ENSG00000143013_LMO4	-0.531029	3.9021e-21	8.44348e-20
ENSG00000119760_SUPT7L	0.588259	4.5049e-21	9.73059e-20
ENSG00000197296_FITM2	0.69828	4.64585e-21	1.00173e-19
ENSG00000040275_SPDL1	-0.70957	4.89965e-21	1.05459e-19
ENSG00000104889_RNASEH2A	-0.604109	5.00435e-21	1.07334e-19
ENSG00000182095_TNRC18	0.507309	5.12286e-21	1.09683e-19
ENSG00000058804_NDC1	-0.554973	5.15563e-21	1.09999e-19
ENSG00000104856_RELB	0.549985	5.15059e-21	1.09999e-19
ENSG00000108932_SLC16A6	0.528174	5.88889e-21	1.24771e-19
ENSG00000069493_CLEC2D	0.568773	6.31545e-21	1.33577e-19
ENSG00000187808_SOWAHD	0.9312	6.6377e-21	1.4015e-19
ENSG00000163683_SMIM14	-0.583799	6.84257e-21	1.44226e-19
ENSG00000141002_TCF25	-0.511788	7.08055e-21	1.48985e-19
ENSG00000213341_CHUK	-0.573278	7.13275e-21	1.49825e-19
ENSG00000240184_PCDHGC3	0.601574	7.63824e-21	1.59892e-19
ENSG00000111196_MAGOHB	-0.672042	7.979e-21	1.66739e-19
ENSG00000187951_ARHGAP11B	-0.700326	8.24497e-21	1.72003e-19
ENSG00000125630_POLR1B	-0.520363	9.15069e-21	1.90572e-19
ENSG00000169727_GPS1	-0.53843	9.42799e-21	1.95679e-19
ENSG00000177700_POLR2L	-0.554399	1.04163e-20	2.15824e-19
ENSG00000100479_POLE2	-0.710487	1.08134e-20	2.23672e-19
ENSG00000131378_RFTN1	0.509475	1.10368e-20	2.27908e-19
ENSG00000164691_TAGAP	0.610793	1.21914e-20	2.51324e-19
ENSG00000122952_ZWINT	-0.516769	1.84125e-20	3.77657e-19
ENSG00000143228_NUF2	-0.855283	1.91047e-20	3.91197e-19
ENSG00000160445_ZER1	0.726061	1.93429e-20	3.95411e-19
ENSG00000105722_ERF	-0.632247	1.99649e-20	4.06764e-19
ENSG00000042286_AIFM2	0.993251	2.28022e-20	4.63026e-19
ENSG00000071539_TRIP13	-0.554972	2.40906e-20	4.88375e-19
ENSG00000105771_SMG9	0.574894	2.68463e-20	5.43337e-19
ENSG00000186818_LILRB4	3.11255	2.70936e-20	5.47434e-19
ENSG00000247982_LINC00926	0.606248	2.75669e-20	5.56077e-19
ENSG00000141741_MIEN1	-0.52215	3.15872e-20	6.36123e-19
ENSG00000136848_DAB2IP	1.32133	3.56288e-20	7.16332e-19
ENSG00000178607_ERN1	0.742651	3.68419e-20	7.39504e-19
ENSG00000008300_CELSR3	0.71227	3.77643e-20	7.56775e-19
ENSG00000160505_NLRP4	1.39242	3.94109e-20	7.88477e-19
ENSG00000132704_FCRL2	0.769565	4.4409e-20	8.87017e-19
ENSG00000196275_GTF2IRD2	0.804767	5.12966e-20	1.01958e-18
ENSG00000057657_PRDM1	1.5994	5.19771e-20	1.02975e-18
ENSG00000204899_MZT1	-0.669523	5.21554e-20	1.03161e-18
ENSG00000183011_LSMD1	-0.564943	5.93424e-20	1.17187e-18
ENSG00000173540_GMPPB	-0.950609	6.27972e-20	1.23809e-18
ENSG00000204344_STK19	0.922413	6.32522e-20	1.24505e-18
ENSG00000163933_RFT1	-0.537517	6.58441e-20	1.29308e-18
ENSG00000099290_FAM21A	0.575106	6.59043e-20	1.29308e-18
ENSG00000109805_NCAPG	-0.565887	6.67959e-20	1.30715e-18
ENSG00000102030_NAA10	-0.548792	6.95888e-20	1.35882e-18
ENSG00000167508_MVD	0.532244	7.01526e-20	1.36764e-18
ENSG00000164087_POC1A	-0.64437	7.92281e-20	1.5372e-18
ENSG00000101911_PRPS2	-0.515039	7.9824e-20	1.54631e-18
ENSG00000105829_BET1	0.740509	8.2325e-20	1.59223e-18
ENSG00000138071_ACTR2	-0.530818	8.86317e-20	1.70879e-18
ENSG00000160703_NLRX1	0.701648	9.05762e-20	1.74352e-18
ENSG00000142731_PLK4	-0.63475	9.09269e-20	1.74751e-18
ENSG00000027001_MIPEP	-0.696366	1.02974e-19	1.97283e-18
ENSG00000099875_MKNK2	0.507385	1.07602e-19	2.05827e-18
ENSG00000100422_CERK	0.841221	1.19651e-19	2.28516e-18
ENSG00000196975_ANXA4	0.581827	1.25434e-19	2.39187e-18
ENSG00000215784_FAM72D	-0.586882	1.40857e-19	2.68178e-18
ENSG00000260804_RP11-566E18	-0.889385	1.47094e-19	2.78748e-18
ENSG00000144802_NFKBIZ	0.737963	1.47083e-19	2.78748e-18
ENSG00000178199_ZC3H12D	0.537206	1.56137e-19	2.95425e-18
ENSG00000241163_LINC00877	0.784598	1.59725e-19	3.01746e-18
ENSG00000118496_FBXO30	0.646765	1.66142e-19	3.13384e-18
ENSG00000239779_WBP1	0.626497	1.96003e-19	3.6914e-18
ENSG00000145050_MANF	-0.620961	1.96731e-19	3.69388e-18
ENSG00000125534_PPDPF	0.574857	2.27099e-19	4.2508e-18
ENSG00000144843_ADPRH	1.31079	2.31927e-19	4.33452e-18
ENSG00000242265_PEG10	-1.27302	2.5703e-19	4.78899e-18
ENSG00000113742_CPEB4	0.60113	2.59429e-19	4.82632e-18
ENSG00000152240_HAUS1	-0.6467	2.67347e-19	4.96606e-18
ENSG00000174943_KCTD13	0.712857	2.77933e-19	5.15485e-18
ENSG00000163535_SGOL2	-0.992744	2.87251e-19	5.31959e-18
ENSG00000100749_VRK1	-0.604232	2.9921e-19	5.52429e-18
ENSG00000263136_PAGR1	-0.633959	3.31272e-19	6.08863e-18
ENSG00000160214_RRP1	-0.524514	3.47143e-19	6.37072e-18
ENSG00000090889_KIF4A	-0.577941	3.62794e-19	6.63798e-18
ENSG00000176340_COX8A	-0.546076	3.84531e-19	7.01468e-18
ENSG00000134574_DDB2	-0.53646	3.89758e-19	7.09941e-18
ENSG00000158321_AUTS2	0.57586	4.14355e-19	7.5362e-18
ENSG00000146426_TIAM2	0.567045	4.93409e-19	8.92084e-18
ENSG00000100116_GCAT	-0.870929	4.94211e-19	8.92211e-18
ENSG00000177303_CASKIN2	1.72542	5.04967e-19	9.10283e-18
ENSG00000146386_ABRACL	-0.611448	5.24433e-19	9.4398e-18
ENSG00000048028_USP28	0.509951	5.71236e-19	1.02671e-17
ENSG00000178878_APOLD1	1.30386	5.80596e-19	1.042e-17
ENSG00000132773_TOE1	-0.514246	5.91735e-19	1.06043e-17
ENSG00000137124_ALDH1B1	-0.556569	6.16741e-19	1.10362e-17
ENSG00000134809_TIMM10	-0.576626	6.21575e-19	1.11064e-17
ENSG00000103507_BCKDK	-0.682866	6.92442e-19	1.23366e-17
ENSG00000138182_KIF20B	-0.724672	7.14786e-19	1.27161e-17
ENSG00000130775_THEMIS2	0.665382	7.28837e-19	1.29472e-17
ENSG00000011021_CLCN6	0.568421	7.40535e-19	1.31168e-17
ENSG00000118096_IFT46	0.66029	7.902e-19	1.3956e-17
ENSG00000111540_RAB5B	0.502483	8.09828e-19	1.4282e-17
ENSG00000232112_TMA7	-0.649396	8.18966e-19	1.44223e-17
ENSG00000239305_RNF103	0.585583	8.23899e-19	1.44883e-17
ENSG00000101400_SNTA1	-1.15963	8.51786e-19	1.49571e-17
ENSG00000160683_CXCR5	0.519939	9.28943e-19	1.62885e-17
ENSG00000100647_KIAA0247	0.512104	9.3978e-19	1.64549e-17
ENSG00000145545_SRD5A1	0.618815	1.08916e-18	1.90431e-17
ENSG00000230006_ANKRD36BP2	0.929978	1.15867e-18	2.02006e-17
ENSG00000145685_LHFPL2	0.548927	1.21582e-18	2.11668e-17
ENSG00000178980_SEPW1	-0.773337	1.23785e-18	2.15196e-17
ENSG00000131374_TBC1D5	0.527665	1.31728e-18	2.28679e-17
ENSG00000150907_FOXO1	-0.501821	1.38692e-18	2.40426e-17
ENSG00000096070_BRPF3	0.582411	1.59627e-18	2.75933e-17
ENSG00000178531_CTXN1	-0.88035	1.61088e-18	2.78065e-17
ENSG00000110200_ANAPC15	-0.617527	1.86515e-18	3.20144e-17
ENSG00000112742_TTK	-0.751661	2.25483e-18	3.86488e-17
ENSG00000198721_ECI2	-0.502981	2.32815e-18	3.9822e-17
ENSG00000139725_RHOF	0.581087	2.3298e-18	3.9822e-17
ENSG00000105662_CRTC1	0.822236	2.35615e-18	4.0216e-17
ENSG00000114767_RRP9	-0.544683	2.41333e-18	4.11345e-17
ENSG00000116649_SRM	-0.530445	2.63334e-18	4.48218e-17
ENSG00000214562_NUTM2D	0.974664	2.97954e-18	5.05734e-17
ENSG00000203705_TATDN3	0.631066	3.28024e-18	5.56001e-17
ENSG00000108528_SLC25A11	-0.529301	3.52807e-18	5.96351e-17
ENSG00000115163_CENPA	-0.679511	3.57735e-18	6.03844e-17
ENSG00000186951_PPARA	0.880095	3.7365e-18	6.29838e-17
ENSG00000101391_CDK5RAP1	-0.512573	3.98636e-18	6.70104e-17
ENSG00000231721_MKLN1-AS1	0.798132	4.4403e-18	7.4232e-17
ENSG00000198860_TSEN15	0.661483	4.93768e-18	8.22093e-17
ENSG00000160193_WDR4	-0.529615	5.36948e-18	8.92768e-17
ENSG00000173848_NET1	-0.541619	5.52987e-18	9.18184e-17
ENSG00000131759_RARA	0.595724	5.68068e-18	9.40665e-17
ENSG00000156398_SFXN2	-0.750264	5.97167e-18	9.8751e-17
ENSG00000138756_BMP2K	-0.527217	6.60446e-18	1.08773e-16
ENSG00000188818_ZDHHC11	1.1306	6.71518e-18	1.10448e-16
ENSG00000142686_C1orf216	-0.556542	7.00131e-18	1.1469e-16
ENSG00000158158_CNNM4	0.55822	7.39942e-18	1.21049e-16
ENSG00000230487_PSMG3-AS1	1.11948	7.46243e-18	1.21916e-16
ENSG00000170482_SLC23A1	1.16309	7.70096e-18	1.25645e-16
ENSG00000137842_TMEM62	-0.577292	8.73954e-18	1.4202e-16
ENSG00000115902_SLC1A4	0.642685	8.75363e-18	1.4206e-16
ENSG00000039650_PNKP	-0.644711	9.14315e-18	1.47792e-16
ENSG00000257028_C15ORF37	1.03555	9.93676e-18	1.60196e-16
ENSG00000197982_C1orf122	0.70178	1.02202e-17	1.64331e-16
ENSG00000169976_SF3B5	-0.557594	1.08529e-17	1.74274e-16
ENSG00000149150_SLC43A1	0.503189	1.23583e-17	1.97667e-16
ENSG00000111962_UST	0.569884	1.45044e-17	2.3169e-16
ENSG00000137491_SLCO2B1	1.21176	1.48788e-17	2.3736e-16
ENSG00000271856_RP11-861A13	0.538789	1.52018e-17	2.42198e-16
ENSG00000111875_ASF1A	-0.593454	1.64894e-17	2.61687e-16
ENSG00000167740_CYB5D2	0.880785	1.6714e-17	2.64906e-16
ENSG00000154016_GRAP	0.519521	1.69164e-17	2.67766e-16
ENSG00000251615_RP11-774O3	1.2641	1.75237e-17	2.76303e-16
ENSG00000177000_MTHFR	0.660973	1.86688e-17	2.936e-16
ENSG00000114315_HES1	0.69771	1.89243e-17	2.96854e-16
ENSG00000135677_GNS	0.647367	1.92123e-17	3.00985e-16
ENSG00000138777_PPA2	-0.803465	1.94721e-17	3.04664e-16
ENSG00000254870_ATP6V1G2-DDX39B	-0.817247	1.95856e-17	3.06047e-16
ENSG00000163382_APOA1BP	-0.567432	2.03197e-17	3.17112e-16
ENSG00000164463_CREBRF	1.10297	2.12764e-17	3.30773e-16
ENSG00000166016_ABTB2	1.30987	2.49071e-17	3.85744e-16
ENSG00000132423_COQ3	-0.791116	2.65619e-17	4.10332e-16
ENSG00000204642_HLA-F	0.538399	2.67576e-17	4.12831e-16
ENSG00000226752_PSMD5-AS1	0.613556	2.69258e-17	4.14902e-16
ENSG00000204394_VARS	-0.525675	2.70828e-17	4.16795e-16
ENSG00000103642_LACTB	0.720323	2.9867e-17	4.59063e-16
ENSG00000171861_RNMTL1	-0.591516	3.00463e-17	4.6124e-16
ENSG00000162408_NOL9	-0.563841	3.16185e-17	4.84765e-16
ENSG00000213999_MEF2B	0.501571	3.2269e-17	4.94116e-16
ENSG00000100439_ABHD4	0.769658	3.40319e-17	5.19807e-16
ENSG00000012822_CALCOCO1	0.792098	3.45388e-17	5.26889e-16
ENSG00000205609_EIF3CL	-0.72041	3.47033e-17	5.28738e-16
ENSG00000152128_TMEM163	1.18731	3.57955e-17	5.4402e-16
ENSG00000173085_COQ2	-0.686472	3.60874e-17	5.47774e-16
ENSG00000167900_TK1	-0.647446	3.68088e-17	5.5756e-16
ENSG00000177169_ULK1	0.710976	3.68235e-17	5.5756e-16
ENSG00000265148_BZRAP1-AS1	-0.509785	3.71341e-17	5.61567e-16
ENSG00000148334_PTGES2	-0.562955	3.72523e-17	5.62657e-16
ENSG00000068784_SRBD1	-0.917261	3.80901e-17	5.73891e-16
ENSG00000169231_THBS3	1.18986	4.21812e-17	6.33964e-16
ENSG00000174886_NDUFA11	-0.517645	4.56426e-17	6.85145e-16
ENSG00000008083_JARID2	0.641156	4.61876e-17	6.91624e-16
ENSG00000162664_ZNF326	-0.639452	4.92253e-17	7.36207e-16
ENSG00000126522_ASL	-0.739004	5.53743e-17	8.23128e-16
ENSG00000105499_PLA2G4C	2.05033	6.04815e-17	8.9686e-16
ENSG00000196810_CTBP1-AS2	0.641719	6.31075e-17	9.34664e-16
ENSG00000178467_P4HTM	0.578523	6.32162e-17	9.3514e-16
ENSG00000113810_SMC4	-0.654027	6.79454e-17	1.00267e-15
ENSG00000176020_AMIGO3	2.20693	7.07743e-17	1.04189e-15
ENSG00000150787_PTS	-0.596016	7.30073e-17	1.07347e-15
ENSG00000211679_IGLC3	-1.28381	7.71797e-17	1.13073e-15
ENSG00000152642_GPD1L	-0.555617	7.75322e-17	1.13454e-15
ENSG00000063660_GPC1	1.38719	8.01362e-17	1.17124e-15
ENSG00000214279_RP11-108K14	0.684883	8.06761e-17	1.17651e-15
ENSG00000106628_POLD2	-0.508653	9.68011e-17	1.40471e-15
ENSG00000105246_EBI3	0.68537	9.82182e-17	1.42358e-15
ENSG00000259436_CTC-378H22	1.1831	9.9704e-17	1.4434e-15
ENSG00000158555_GDPD5	0.587442	1.04777e-16	1.51504e-15
ENSG00000123737_EXOSC9	-0.559396	1.08193e-16	1.56259e-15
ENSG00000167716_WDR81	0.50519	1.26393e-16	1.81685e-15
ENSG00000149925_ALDOA	-0.501417	1.32654e-16	1.9046e-15
ENSG00000165092_ALDH1A1	-0.837013	1.67508e-16	2.38816e-15
ENSG00000123933_MXD4	0.635067	1.75684e-16	2.4989e-15
ENSG00000143748_NVL	-0.624993	2.05747e-16	2.91292e-15
ENSG00000122547_EEPD1	0.566524	2.3043e-16	3.25106e-15
ENSG00000158470_B4GALT5	0.561061	2.36027e-16	3.32618e-15
ENSG00000185043_CIB1	-0.533328	2.55217e-16	3.59247e-15
ENSG00000163518_FCRL4	0.733958	2.63101e-16	3.69492e-15
ENSG00000267317_CTB-25B13	0.817214	2.63805e-16	3.70054e-15
ENSG00000061938_TNK2	0.574459	2.75503e-16	3.8602e-15
ENSG00000253522_MIR146A	0.837581	3.28333e-16	4.5899e-15
ENSG00000080839_RBL1	-0.549522	3.40798e-16	4.75325e-15
ENSG00000237172_B3GNT9	1.38736	3.61047e-16	5.02993e-15
ENSG00000141736_ERBB2	0.947517	3.67751e-16	5.11165e-15
ENSG00000047230_CTPS2	0.641326	3.68915e-16	5.12199e-15
ENSG00000102057_KCND1	1.80172	3.83072e-16	5.31252e-15
ENSG00000126804_ZBTB1	0.523256	4.68687e-16	6.45582e-15
ENSG00000124523_SIRT5	0.56667	4.81289e-16	6.62193e-15
ENSG00000143499_SMYD2	-0.541813	4.94744e-16	6.79939e-15
ENSG00000166598_HSP90B1	-0.514974	5.42868e-16	7.43565e-15
ENSG00000151779_NBAS	-0.572874	5.55431e-16	7.59069e-15
ENSG00000204228_HSD17B8	-0.795732	6.01826e-16	8.20635e-15
ENSG00000114779_ABHD14B	-0.635386	6.27378e-16	8.5357e-15
ENSG00000182004_SNRPE	-0.512971	6.31473e-16	8.58185e-15
ENSG00000121552_CSTA	2.37618	6.41357e-16	8.6968e-15
ENSG00000103254_FAM173A	-0.637946	6.51661e-16	8.82671e-15
ENSG00000146410_MTFR2	-0.684932	7.02651e-16	9.49629e-15
ENSG00000013364_MVP	0.59836	7.1767e-16	9.67784e-15
ENSG00000158467_AHCYL2	0.639082	7.55594e-16	1.01556e-14
ENSG00000008735_MAPK8IP2	0.888565	7.98496e-16	1.07086e-14
ENSG00000086200_IPO11	-0.56391	8.21331e-16	1.09907e-14
ENSG00000156603_MED19	0.559715	8.29146e-16	1.10831e-14
ENSG00000073464_CLCN4	0.545128	8.86741e-16	1.18142e-14
ENSG00000117616_C1orf63	0.661886	8.90102e-16	1.1846e-14
ENSG00000106992_AK1	1.30117	8.96196e-16	1.19141e-14
ENSG00000049541_RFC2	-0.533358	9.08355e-16	1.20626e-14
ENSG00000118004_COLEC11	2.80766	9.37515e-16	1.24363e-14
ENSG00000135842_FAM129A	0.608893	9.52521e-16	1.2608e-14
ENSG00000175189_INHBC	2.71195	1.05048e-15	1.38746e-14
ENSG00000127774_EMC6	-0.514732	1.15543e-15	1.52442e-14
ENSG00000114784_EIF1B	0.551767	1.21147e-15	1.59319e-14
ENSG00000137804_NUSAP1	-0.538962	1.224e-15	1.60794e-14
ENSG00000196663_TECPR2	0.560029	1.26576e-15	1.65922e-14
ENSG00000185880_TRIM69	0.567236	1.29957e-15	1.70171e-14
ENSG00000120451_SNX19	0.648379	1.30334e-15	1.70483e-14
ENSG00000163686_ABHD6	0.552706	1.3141e-15	1.71705e-14
ENSG00000105429_MEGF8	0.588767	1.32694e-15	1.73048e-14
ENSG00000160326_SLC2A6	0.710588	1.41177e-15	1.83877e-14
ENSG00000174586_ZNF497	1.20401	1.48453e-15	1.93147e-14
ENSG00000104946_TBC1D17	0.709867	1.52698e-15	1.98458e-14
ENSG00000169607_CKAP2L	-0.63751	1.57657e-15	2.04469e-14
ENSG00000100360_IFT27	0.589392	1.61499e-15	2.09229e-14
ENSG00000254709_IGLL5	-0.587023	1.69088e-15	2.18365e-14
ENSG00000170727_BOP1	-0.502762	1.6904e-15	2.18365e-14
ENSG00000257524_RP11-203J24	1.21643	1.855e-15	2.39307e-14
ENSG00000130810_PPAN	-0.502875	1.87036e-15	2.41034e-14
ENSG00000173614_NMNAT1	0.768789	1.91266e-15	2.45965e-14
ENSG00000169288_MRPL1	-0.805562	1.96314e-15	2.52192e-14
ENSG00000102393_GLA	-0.582329	2.00753e-15	2.57623e-14
ENSG00000137101_CD72	0.56586	2.0743e-15	2.65911e-14
ENSG00000254901_MEF2BNB	-0.641615	2.10891e-15	2.70065e-14
ENSG00000109458_GAB1	0.668437	2.13236e-15	2.72495e-14
ENSG00000033100_CHPF2	0.551839	2.18993e-15	2.78976e-14
ENSG00000112511_PHF1	0.62255	2.19979e-15	2.79939e-14
ENSG00000167747_C19orf48	-0.538597	2.21238e-15	2.81249e-14
ENSG00000224078_SNHG14	-0.576974	2.32209e-15	2.94889e-14
ENSG00000145362_ANK2	0.611287	2.41354e-15	3.05548e-14
ENSG00000116815_CD58	0.652929	2.84347e-15	3.58489e-14
ENSG00000186193_SAPCD2	-0.547879	3.25745e-15	4.09835e-14
ENSG00000152253_SPC25	-0.732992	3.32146e-15	4.17028e-14
ENSG00000250565_ATP6V1E2	0.919195	3.39247e-15	4.25506e-14
ENSG00000269242_CTD-2192J16	-0.822434	3.49453e-15	4.37856e-14
ENSG00000059145_UNKL	0.551755	3.74522e-15	4.68786e-14
ENSG00000105875_WDR91	0.566444	3.84152e-15	4.80348e-14
ENSG00000100908_EMC9	-0.615215	4.057e-15	5.06253e-14
ENSG00000031003_FAM13B	0.510866	4.13995e-15	5.1555e-14
ENSG00000091651_ORC6	-0.542715	4.61769e-15	5.72125e-14
ENSG00000273419_RP4-751H13	2.23768	4.78239e-15	5.9193e-14
ENSG00000170779_CDCA4	-0.511365	5.01627e-15	6.1837e-14
ENSG00000038002_AGA	0.856334	5.63688e-15	6.92078e-14
ENSG00000126803_HSPA2	-1.41057	6.18985e-15	7.58443e-14
ENSG00000171960_PPIH	-0.505156	7.07153e-15	8.63009e-14
ENSG00000165704_HPRT1	-0.51173	7.47316e-15	9.08391e-14
ENSG00000172992_DCAKD	0.548378	7.46776e-15	9.08391e-14
ENSG00000138623_SEMA7A	0.876291	7.98758e-15	9.68991e-14
ENSG00000157873_TNFRSF14	0.61207	8.84102e-15	1.06722e-13
ENSG00000158715_SLC45A3	0.65994	8.88878e-15	1.07192e-13
ENSG00000115525_ST3GAL5	0.561983	9.2635e-15	1.11053e-13
ENSG00000231584_FAHD2CP	0.821541	9.25818e-15	1.11053e-13
ENSG00000165410_CFL2	-0.508915	1.04959e-14	1.25458e-13
ENSG00000147162_OGT	0.584306	1.33518e-14	1.58816e-13
ENSG00000124802_EEF1E1	-0.535197	1.362e-14	1.61691e-13
ENSG00000226777_KIAA0125	-0.707638	1.49023e-14	1.764e-13
ENSG00000145416_MARCH1	0.584817	1.58904e-14	1.87549e-13
ENSG00000174196_FAM21D	0.663517	1.61145e-14	1.89828e-13
ENSG00000176809_LRRC37A3	1.02895	1.7057e-14	2.00543e-13
ENSG00000203880_PCMTD2	0.51513	1.76445e-14	2.07051e-13
ENSG00000149596_JPH2	1.52232	1.83309e-14	2.14693e-13
ENSG00000070785_EIF2B3	-0.534411	2.01452e-14	2.34816e-13
ENSG00000183763_TRAIP	-0.705126	2.32678e-14	2.69667e-13
ENSG00000134297_PLEKHA8P1	0.938655	2.33282e-14	2.70112e-13
ENSG00000112029_FBXO5	-0.506762	2.37618e-14	2.74611e-13
ENSG00000245466_CTD-2540L5	1.18022	2.47946e-14	2.86005e-13
ENSG00000165102_HGSNAT	0.688428	2.49892e-14	2.87977e-13
ENSG00000114861_FOXP1	0.500813	2.5379e-14	2.92194e-13
ENSG00000182873_RP11-181G12	1.32905	2.56412e-14	2.94934e-13
ENSG00000130005_GAMT	-0.600902	2.69811e-14	3.09471e-13
ENSG00000133321_RARRES3	0.932231	2.84507e-14	3.25403e-13
ENSG00000143977_SNRPG	-0.593006	2.90607e-14	3.31765e-13
ENSG00000166188_ZNF319	0.545151	2.91963e-14	3.33002e-13
ENSG00000240972_MIF	-0.545127	2.98747e-14	3.39787e-13
ENSG00000175305_CCNE2	0.784352	3.02924e-14	3.44216e-13
ENSG00000227398_KIF9-AS1	1.27761	3.22715e-14	3.66024e-13
ENSG00000080608_KIAA0020	-0.515506	3.31276e-14	3.75385e-13
ENSG00000204934_ATP6V0E2-AS1	0.965749	3.55048e-14	4.01576e-13
ENSG00000070190_DAPP1	0.503359	3.70152e-14	4.18272e-13
ENSG00000172661_FAM21C	0.559543	3.73552e-14	4.21724e-13
ENSG00000169241_SLC50A1	0.501249	3.92765e-14	4.41779e-13
ENSG00000137216_TMEM63B	0.551165	3.96261e-14	4.45301e-13
ENSG00000188827_SLX4	-0.613884	4.13463e-14	4.63778e-13
ENSG00000103540_CCP110	-0.560092	4.16552e-14	4.66814e-13
ENSG00000124721_DNAH8	0.979948	4.1802e-14	4.68029e-13
ENSG00000170270_C14orf142	-0.516138	4.2683e-14	4.76582e-13
ENSG00000033867_SLC4A7	-0.603402	4.5574e-14	5.07006e-13
ENSG00000115267_IFIH1	0.537382	4.98464e-14	5.52521e-13
ENSG00000166788_SAAL1	-0.539314	5.56706e-14	6.15402e-13
ENSG00000112561_TFEB	0.506541	5.81184e-14	6.39565e-13
ENSG00000170876_TMEM43	0.52915	5.89501e-14	6.48132e-13
ENSG00000122483_CCDC18	-0.697173	5.93439e-14	6.51288e-13
ENSG00000159685_CHCHD6	-0.742111	6.52236e-14	7.14532e-13
ENSG00000225138_CTD-2228K2	0.877437	7.9433e-14	8.65536e-13
ENSG00000153391_INO80C	-0.593498	8.21251e-14	8.94072e-13
ENSG00000163170_BOLA3	-0.513817	8.41457e-14	9.15254e-13
ENSG00000196550_FAM72A	-0.619752	8.57705e-14	9.32095e-13
ENSG00000126005_MMP24-AS1	-1.225	9.41043e-14	1.01813e-12
ENSG00000161671_EMC10	-0.539739	9.98743e-14	1.07864e-12
ENSG00000088543_C3orf18	1.04484	1.00261e-13	1.08187e-12
ENSG00000108786_HSD17B1	0.799365	1.11431e-13	1.19816e-12
ENSG00000188610_FAM72B	-0.640729	1.14069e-13	1.22436e-12
ENSG00000238164_RP3-395M20	0.997203	1.19619e-13	1.28168e-12
ENSG00000123636_BAZ2B	0.821115	1.23565e-13	1.3228e-12
ENSG00000156521_TYSND1	0.50058	1.25438e-13	1.33956e-12
ENSG00000175662_TOM1L2	0.629656	1.25691e-13	1.34085e-12
ENSG00000267121_CTD-2020K17	0.956325	1.31328e-13	1.3961e-12
ENSG00000197238_HIST1H4J	-1.94048	1.33033e-13	1.413e-12
ENSG00000105447_GRWD1	-0.529781	1.3434e-13	1.4244e-12
ENSG00000134222_PSRC1	-0.675562	1.40207e-13	1.48531e-12
ENSG00000155760_FZD7	1.27709	1.60954e-13	1.69921e-12
ENSG00000178057_NDUFAF3	-0.568126	1.687e-13	1.77944e-12
ENSG00000116473_RAP1A	-0.500927	1.77778e-13	1.86552e-12
ENSG00000134294_SLC38A2	0.524128	1.95363e-13	2.03778e-12
ENSG00000102738_MRPS31	-0.527342	1.96454e-13	2.04742e-12
ENSG00000184445_KNTC1	-0.509755	2.02865e-13	2.11243e-12
ENSG00000164061_BSN	0.683052	2.04788e-13	2.12882e-12
ENSG00000182919_C11orf54	0.592079	2.06179e-13	2.14146e-12
ENSG00000213190_MLLT11	-0.780223	2.41144e-13	2.49823e-12
ENSG00000151914_DST	0.531689	2.44926e-13	2.53312e-12
ENSG00000152926_ZNF117	-1.00435	2.51508e-13	2.59899e-12
ENSG00000087074_PPP1R15A	0.583751	2.70307e-13	2.78617e-12
ENSG00000259781_RP11-673C5	-0.62363	2.73896e-13	2.82079e-12
ENSG00000166133_RPUSD2	-0.513774	2.86753e-13	2.94822e-12
ENSG00000160058_BSDC1	0.613659	3.05342e-13	3.12094e-12
ENSG00000227218_RP11-203J24	2.15891	3.0977e-13	3.16089e-12
ENSG00000164970_FAM219A	0.797325	3.33825e-13	3.40067e-12
ENSG00000104835_SARS2	-0.580748	3.42436e-13	3.48548e-12
ENSG00000151445_VIPAS39	0.561139	3.93597e-13	3.99371e-12
ENSG00000140876_NUDT7	0.958968	3.96146e-13	4.01542e-12
ENSG00000184381_PLA2G6	0.705541	4.50178e-13	4.54799e-12
ENSG00000211675_IGLC1	-0.558026	4.79607e-13	4.8333e-12
ENSG00000102967_DHODH	-0.594672	4.82799e-13	4.85745e-12
ENSG00000119537_KDSR	0.500583	4.89207e-13	4.91382e-12
ENSG00000101945_SUV39H1	-0.525842	4.96608e-13	4.98405e-12
ENSG00000111653_ING4	0.642704	5.04196e-13	5.05604e-12
ENSG00000171703_TCEA2	0.571628	6.0039e-13	5.99604e-12
ENSG00000158623_COPG2	-0.634513	6.58267e-13	6.55299e-12
ENSG00000130827_PLXNA3	0.666158	6.64977e-13	6.60862e-12
ENSG00000007255_TRAPPC6A	0.514266	6.76447e-13	6.71713e-12
ENSG00000107829_FBXW4	0.542084	7.06234e-13	6.99584e-12
ENSG00000099860_GADD45B	0.557597	7.18279e-13	7.10939e-12
ENSG00000080986_NDC80	-0.600021	7.29986e-13	7.2194e-12
ENSG00000108515_ENO3	1.77778	7.70505e-13	7.6078e-12
ENSG00000116353_MECR	-0.560692	7.81557e-13	7.71069e-12
ENSG00000267858_AC016629	0.98756	7.98438e-13	7.85184e-12
ENSG00000211890_IGHA2	2.37225	8.26806e-13	8.12427e-12
ENSG00000134824_FADS2	-1.31744	8.90765e-13	8.71066e-12
ENSG00000031081_ARHGAP31	0.619714	9.22273e-13	9.01155e-12
ENSG00000196411_EPHB4	0.632222	9.36416e-13	9.14242e-12
ENSG00000204366_ZBTB12	0.61008	9.50265e-13	9.27021e-12
ENSG00000139636_LMBR1L	0.673534	9.64693e-13	9.40344e-12
ENSG00000142765_SYTL1	0.83382	9.83815e-13	9.57454e-12
ENSG00000124159_MATN4	2.36199	1.06931e-12	1.03983e-11
ENSG00000258738_RP11-73E17	1.08697	1.17869e-12	1.14346e-11
ENSG00000143303_RRNAD1	0.591907	1.24848e-12	1.20924e-11
ENSG00000147586_MRPS28	-0.546301	1.25201e-12	1.2117e-11
ENSG00000213002_AC120194	-2.79379	1.25301e-12	1.21171e-11
ENSG00000234883_MIR155HG	0.661777	1.26412e-12	1.22149e-11
ENSG00000096996_IL12RB1	0.529574	1.29763e-12	1.25287e-11
ENSG00000108821_COL1A1	0.737675	1.38354e-12	1.3316e-11
ENSG00000167216_KATNAL2	0.615344	1.44115e-12	1.38487e-11
ENSG00000120256_LRP11	0.502616	1.44995e-12	1.39223e-11
ENSG00000067182_TNFRSF1A	0.811614	1.51194e-12	1.4506e-11
ENSG00000240040_AC096579	1.33167	1.562e-12	1.49511e-11
ENSG00000117640_MTFR1L	0.566194	1.5693e-12	1.50092e-11
ENSG00000214941_ZSWIM7	0.50802	1.57778e-12	1.50785e-11
ENSG00000088305_DNMT3B	-0.603069	1.82853e-12	1.74202e-11
ENSG00000268001_CTC-241F20	0.826103	1.90125e-12	1.80567e-11
ENSG00000128335_APOL2	0.550169	2.12628e-12	2.01156e-11
ENSG00000105649_RAB3A	-0.656857	2.17238e-12	2.0504e-11
ENSG00000225217_HSPA7	-0.846372	2.20909e-12	2.08344e-11
ENSG00000245937_CTC-228N24	0.621062	2.36151e-12	2.22033e-11
ENSG00000166311_SMPD1	1.02954	2.3787e-12	2.2336e-11
ENSG00000143995_MEIS1	0.615801	2.58774e-12	2.42556e-11
ENSG00000187624_C17orf97	0.682938	2.72362e-12	2.54901e-11
ENSG00000268861_CTD-2207O23	0.78222	2.73496e-12	2.55766e-11
ENSG00000100485_SOS2	0.529378	3.11033e-12	2.89538e-11
ENSG00000006634_DBF4	-0.571001	3.23599e-12	3.01006e-11
ENSG00000160185_UBASH3A	-0.603708	3.26531e-12	3.03271e-11
ENSG00000137171_KLC4	0.831413	3.27693e-12	3.04119e-11
ENSG00000130347_RTN4IP1	-0.595056	3.31066e-12	3.06783e-11
ENSG00000011332_DPF1	-0.776875	3.41983e-12	3.16418e-11
ENSG00000170919_TPT1-AS1	0.637758	3.42587e-12	3.16498e-11
ENSG00000178078_STAP2	1.85594	3.71984e-12	3.42618e-11
ENSG00000085644_ZNF213	0.658108	3.75268e-12	3.45122e-11
ENSG00000258056_RP11-644F5	0.823661	3.89591e-12	3.57755e-11
ENSG00000254815_RP11-496I9	2.03992	3.89396e-12	3.57755e-11
ENSG00000189233_NUGGC	-0.500102	4.22295e-12	3.85755e-11
ENSG00000264112_RP11-159D12	-0.712299	4.28414e-12	3.90759e-11
ENSG00000151835_SACS	-0.596825	4.40241e-12	4.00948e-11
ENSG00000108984_MAP2K6	-0.734189	4.46255e-12	4.0582e-11
ENSG00000142684_ZNF593	-0.578344	4.57941e-12	4.15551e-11
ENSG00000065615_CYB5R4	-0.516384	4.57978e-12	4.15551e-11
ENSG00000072571_HMMR	-0.59627	4.71769e-12	4.27112e-11
ENSG00000163687_DNASE1L3	1.58286	5.37416e-12	4.83318e-11
ENSG00000258441_LINC00641	-0.620702	5.86282e-12	5.26102e-11
ENSG00000169554_ZEB2	0.564658	6.07285e-12	5.44148e-11
ENSG00000254837_AP001372	1.01984	6.25891e-12	5.59998e-11
ENSG00000170906_NDUFA3	-0.530047	6.48542e-12	5.78568e-11
ENSG00000102125_TAZ	0.623243	6.4975e-12	5.79222e-11
ENSG00000214194_LINC00998	-0.544837	6.61194e-12	5.88563e-11
ENSG00000198551_ZNF627	0.601912	7.09206e-12	6.29924e-11
ENSG00000187535_IFT140	0.568246	7.26999e-12	6.45258e-11
ENSG00000172828_CES3	0.602068	7.45333e-12	6.59611e-11
ENSG00000092140_G2E3	-0.646084	7.66761e-12	6.78083e-11
ENSG00000250091_DNAH10OS	1.39024	7.70775e-12	6.8114e-11
ENSG00000170396_ZNF804A	0.651743	8.03199e-12	7.08767e-11
ENSG00000174428_GTF2IRD2B	0.787033	8.04016e-12	7.08975e-11
ENSG00000248278_RP11-463M16	2.66404	8.18111e-12	7.19843e-11
ENSG00000186792_HYAL3	0.762725	8.4291e-12	7.40063e-11
ENSG00000107104_KANK1	0.524258	9.56077e-12	8.35216e-11
ENSG00000100151_PICK1	0.553915	9.68954e-12	8.45859e-11
ENSG00000149927_DOC2A	1.76815	9.74858e-12	8.50405e-11
ENSG00000108679_LGALS3BP	0.601267	1.01837e-11	8.87096e-11
ENSG00000173531_MST1	1.46562	1.21339e-11	1.05172e-10
ENSG00000134058_CDK7	0.54019	1.2291e-11	1.06458e-10
ENSG00000183696_UPP1	0.95051	1.25742e-11	1.08756e-10
ENSG00000140488_CELF6	1.78689	1.27593e-11	1.10201e-10
ENSG00000170860_LSM3	-0.568019	1.29925e-11	1.1182e-10
ENSG00000148814_LRRC27	0.969848	1.35331e-11	1.16308e-10
ENSG00000145348_TBCK	0.671153	1.40634e-11	1.20442e-10
ENSG00000081692_JMJD4	-0.587476	1.49682e-11	1.27922e-10
ENSG00000068137_PLEKHH3	1.00882	1.57792e-11	1.34382e-10
ENSG00000244879_GABPB1-AS1	0.775727	1.7567e-11	1.48777e-10
ENSG00000238227_C9orf69	0.521293	1.80122e-11	1.52231e-10
ENSG00000162241_SLC25A45	0.670549	1.84935e-11	1.5619e-10
ENSG00000126453_BCL2L12	-0.519861	1.8898e-11	1.59311e-10
ENSG00000129646_QRICH2	1.76118	1.94593e-11	1.6378e-10
ENSG00000102890_ELMO3	-1.11903	2.01367e-11	1.68783e-10
ENSG00000179873_NLRP11	0.805975	2.03868e-11	1.70645e-10
ENSG00000160460_SPTBN4	0.752982	2.16558e-11	1.80401e-10
ENSG00000224914_LINC00863	0.572765	2.22368e-11	1.85115e-10
ENSG00000140511_HAPLN3	1.89749	2.45929e-11	2.04032e-10
ENSG00000232434_C9orf172	1.42649	2.48709e-11	2.06058e-10
ENSG00000109674_NEIL3	-0.593552	2.74436e-11	2.26605e-10
ENSG00000221955_SLC12A8	0.831741	2.75602e-11	2.27414e-10
ENSG00000184208_C22orf46	0.554008	2.87996e-11	2.37319e-10
ENSG00000114395_CYB561D2	-0.620244	2.92344e-11	2.4074e-10
ENSG00000184207_PGP	-0.566144	3.14468e-11	2.5861e-10
ENSG00000100442_FKBP3	-0.533075	3.6287e-11	2.96615e-10
ENSG00000267472_LOC440461	1.0929	4.12159e-11	3.34694e-10
ENSG00000187621_TCL6	0.961598	4.22035e-11	3.41999e-10
ENSG00000127586_CHTF18	-0.506861	4.35024e-11	3.52292e-10
ENSG00000007314_SCN4A	1.15585	4.59684e-11	3.7103e-10
ENSG00000135905_DOCK10	-0.730238	4.65515e-11	3.75489e-10
ENSG00000157259_GATAD1	0.531587	5.06784e-11	4.07699e-10
ENSG00000175197_DDIT3	0.58364	5.37253e-11	4.31357e-10
ENSG00000141012_GALNS	0.63781	5.45437e-11	4.3764e-10
ENSG00000236810_RP5-886K2	1.0315	5.52442e-11	4.4297e-10
ENSG00000112039_FANCE	-0.515389	5.7424e-11	4.59242e-10
ENSG00000120334_CENPL	-0.550312	5.98532e-11	4.77729e-10
ENSG00000146859_TMEM140	0.551404	5.99985e-11	4.78576e-10
ENSG00000164815_ORC5	-0.51042	6.08047e-11	4.84374e-10
ENSG00000139192_TAPBPL	0.581909	6.07739e-11	4.84374e-10
ENSG00000135119_RNFT2	-0.6547	6.15956e-11	4.89715e-10
ENSG00000250067_YJEFN3	0.833972	6.2591e-11	4.96982e-10
ENSG00000256515_CCL3L3	0.804321	6.43142e-11	5.09669e-10
ENSG00000247708_STX18-AS1	0.699938	6.88873e-11	5.4344e-10
ENSG00000142459_EVI5L	0.726182	7.10431e-11	5.59001e-10
ENSG00000164440_TXLNB	0.680981	7.14272e-11	5.61299e-10
ENSG00000266088_RP5-1028K7	-2.21563	7.22433e-11	5.67347e-10
ENSG00000168300_PCMTD1	0.57498	7.72854e-11	6.06164e-10
ENSG00000162772_ATF3	1.87751	8.07914e-11	6.32849e-10
ENSG00000198496_NBR2	1.03963	8.16272e-11	6.38985e-10
ENSG00000223756_TSSC2	2.03248	8.67173e-11	6.75797e-10
ENSG00000132016_C19orf57	1.03437	8.84425e-11	6.87485e-10
ENSG00000183814_LIN9	-0.632657	8.89737e-11	6.91174e-10
ENSG00000204282_TNRC6C-AS1	0.906649	9.10358e-11	7.06294e-10
ENSG00000134324_LPIN1	0.669271	9.31922e-11	7.22106e-10
ENSG00000165501_LRR1	-0.535917	9.45392e-11	7.32079e-10
ENSG00000158805_ZNF276	0.645178	1.03703e-10	7.98981e-10
ENSG00000172771_EFCAB12	1.77888	1.08531e-10	8.35655e-10
ENSG00000041880_PARP3	0.686425	1.08745e-10	8.36772e-10
ENSG00000196693_ZNF33B	0.557128	1.1344e-10	8.72353e-10
ENSG00000151849_CENPJ	-0.527875	1.13606e-10	8.7308e-10
ENSG00000102384_CENPI	-0.799622	1.19489e-10	9.17138e-10
ENSG00000126249_PDCD2L	-0.51626	1.22662e-10	9.39713e-10
ENSG00000168078_PBK	-0.527923	1.2612e-10	9.64996e-10
ENSG00000250571_GLI4	0.776287	1.32261e-10	1.01008e-09
ENSG00000134470_IL15RA	0.697452	1.34774e-10	1.02863e-09
ENSG00000162066_AMDHD2	-0.791338	1.47655e-10	1.12133e-09
ENSG00000140939_NOL3	0.940653	1.50895e-10	1.14451e-09
ENSG00000025423_HSD17B6	0.669248	1.52366e-10	1.15495e-09
ENSG00000120217_CD274	0.89326	1.54897e-10	1.17268e-09
ENSG00000185633_NDUFA4L2	1.40388	1.59408e-10	1.20459e-09
ENSG00000184481_FOXO4	0.681786	1.64023e-10	1.23793e-09
ENSG00000001461_NIPAL3	0.619822	1.64249e-10	1.23887e-09
ENSG00000164530_PI16	1.93353	1.7092e-10	1.28601e-09
ENSG00000122557_HERPUD2	0.539081	1.76136e-10	1.32037e-09
ENSG00000186994_KANK3	4.10483	1.76665e-10	1.32352e-09
ENSG00000099330_OCEL1	0.509802	1.8041e-10	1.34909e-09
ENSG00000232931_LINC00342	0.610858	2.07865e-10	1.544e-09
ENSG00000065970_FOXJ2	0.506853	2.35625e-10	1.74382e-09
ENSG00000035664_DAPK2	1.2928	2.36414e-10	1.7486e-09
ENSG00000188385_JAKMIP3	1.44331	2.47356e-10	1.82622e-09
ENSG00000216863_LY86-AS1	0.796168	2.58317e-10	1.90368e-09
ENSG00000234771_RP11-395P17	0.704205	2.64867e-10	1.95078e-09
ENSG00000068383_INPP5A	0.508864	2.6532e-10	1.95294e-09
ENSG00000143507_DUSP10	0.546108	2.77427e-10	2.03468e-09
ENSG00000228315_GUSBP11	0.640715	2.79817e-10	2.04975e-09
ENSG00000204070_SYS1	0.676286	2.83887e-10	2.07832e-09
ENSG00000260083_MIR4519	0.932083	3.18511e-10	2.32344e-09
ENSG00000173875_ZNF791	-0.680933	3.25399e-10	2.37226e-09
ENSG00000198455_ZXDB	0.536155	3.26708e-10	2.38039e-09
ENSG00000197841_ZNF181	0.891127	3.41512e-10	2.48227e-09
ENSG00000120925_RNF170	0.817513	3.45941e-10	2.51152e-09
ENSG00000135205_CCDC146	0.783485	3.72749e-10	2.70132e-09
ENSG00000044090_CUL7	0.503949	3.73957e-10	2.70847e-09
ENSG00000259332_ST20-MTHFS	0.844861	3.78118e-10	2.73374e-09
ENSG00000249353_NPM1P27	-0.618238	4.33029e-10	3.11414e-09
ENSG00000196268_ZNF493	0.633171	4.37762e-10	3.14262e-09
ENSG00000135452_TSPAN31	0.639197	4.44496e-10	3.18534e-09
ENSG00000188199_NUTM2B	0.848222	4.44894e-10	3.18632e-09
ENSG00000147434_CHRNA6	1.48687	4.66327e-10	3.332e-09
ENSG00000237198_FAM27E1	2.89564	4.80449e-10	3.42488e-09
ENSG00000155729_KCTD18	0.550628	5.03772e-10	3.58277e-09
ENSG00000133328_HRASLS2	1.23858	5.2125e-10	3.69201e-09
ENSG00000196922_ZNF252P	0.552269	5.29699e-10	3.74751e-09
ENSG00000173209_AHSA2	0.62696	5.34949e-10	3.78027e-09
ENSG00000156239_N6AMT1	0.865339	5.73271e-10	4.03007e-09
ENSG00000049249_TNFRSF9	1.42888	6.05409e-10	4.24621e-09
ENSG00000147570_DNAJC5B	0.77527	6.37281e-10	4.4595e-09
ENSG00000169992_NLGN2	1.00883	6.51468e-10	4.55356e-09
ENSG00000090238_YPEL3	0.842241	6.71035e-10	4.68228e-09
ENSG00000174007_CEP19	0.819201	6.79559e-10	4.73094e-09
ENSG00000105173_CCNE1	0.506563	7.42668e-10	5.15266e-09
ENSG00000205047_FLJ00104	0.642335	7.6486e-10	5.29459e-09
ENSG00000171320_ESCO2	-0.616949	8.35802e-10	5.77257e-09
ENSG00000228649_AC005682	-0.832053	8.59273e-10	5.92127e-09
ENSG00000142961_MOB3C	0.701274	8.6586e-10	5.9633e-09
ENSG00000111696_NT5DC3	-0.519039	9.14444e-10	6.26959e-09
ENSG00000164331_ANKRA2	0.893328	9.33249e-10	6.39134e-09
ENSG00000180758_GPR157	2.42899	1.02088e-09	6.96414e-09
ENSG00000264247_LINC00909	0.714757	1.06121e-09	7.2271e-09
ENSG00000223745_RP4-717I23	0.784589	1.1067e-09	7.53273e-09
ENSG00000109083_IFT20	0.565593	1.11341e-09	7.57416e-09
ENSG00000079462_PAFAH1B3	-0.530161	1.14978e-09	7.80417e-09
ENSG00000168556_ING2	-0.521915	1.17511e-09	7.96722e-09
ENSG00000118257_NRP2	0.777812	1.21258e-09	8.20305e-09
ENSG00000120949_TNFRSF8	1.78962	1.22851e-09	8.3016e-09
ENSG00000261716_RP11-196G18	0.579598	1.29665e-09	8.7524e-09
ENSG00000236423_RP13-15E13	2.00951	1.31279e-09	8.85643e-09
ENSG00000257950_P2RX5-TAX1BP3	0.609748	1.31732e-09	8.88209e-09
ENSG00000005448_WDR54	-0.559884	1.49046e-09	1.00053e-08
ENSG00000165879_FRAT1	0.809426	1.49766e-09	1.00481e-08
ENSG00000176208_ATAD5	-0.539527	1.58455e-09	1.06015e-08
ENSG00000132003_ZSWIM4	0.705977	1.58536e-09	1.06015e-08
ENSG00000198796_ALPK2	1.36838	1.67264e-09	1.11485e-08
ENSG00000174130_TLR6	0.586777	1.73925e-09	1.15798e-08
ENSG00000066827_ZFAT	0.513632	1.84412e-09	1.22513e-08
ENSG00000139055_ERP27	-1.99879	2.0002e-09	1.32163e-08
ENSG00000143942_CHAC2	-0.534461	2.01162e-09	1.32845e-08
ENSG00000053501_USE1	-0.60783	2.03902e-09	1.34364e-08
ENSG00000250021_C15orf38-AP3S2	0.545113	2.0379e-09	1.34364e-08
ENSG00000245060_LINC00847	0.599616	2.03865e-09	1.34364e-08
ENSG00000101104_PABPC1L	0.542661	2.09305e-09	1.37702e-08
ENSG00000260630_SNAI3-AS1	1.04846	2.1339e-09	1.40162e-08
ENSG00000100628_ASB2	0.694418	2.1441e-09	1.40756e-08
ENSG00000137135_ARHGEF39	-0.733993	2.2254e-09	1.45937e-08
ENSG00000083457_ITGAE	-0.551497	2.34815e-09	1.53821e-08
ENSG00000150347_ARID5B	-0.993069	2.38838e-09	1.56205e-08
ENSG00000269968_RP5-940J5	-0.950559	2.44066e-09	1.59197e-08
ENSG00000242110_AMACR	0.798168	2.59931e-09	1.69094e-08
ENSG00000203497_PDCD4-AS1	0.785071	2.64296e-09	1.7175e-08
ENSG00000157800_SLC37A3	0.599619	2.66537e-09	1.73114e-08
ENSG00000157379_DHRS1	-0.629713	2.68846e-09	1.74428e-08
ENSG00000173926_MARCH3	0.63566	2.68769e-09	1.74428e-08
ENSG00000162616_DNAJB4	0.589748	2.73059e-09	1.77068e-08
ENSG00000263731_RP11-498C9	-0.560416	2.82259e-09	1.82645e-08
ENSG00000172927_MYEOV	-0.787763	2.89712e-09	1.87071e-08
ENSG00000151881_C5orf28	0.57303	3.04018e-09	1.95791e-08
ENSG00000223396_RPS10P7	0.831236	3.0826e-09	1.98105e-08
ENSG00000107742_SPOCK2	0.577425	3.1733e-09	2.03826e-08
ENSG00000074935_TUBE1	0.635392	3.20363e-09	2.05666e-08
ENSG00000240024_LINC00888	0.670768	3.29078e-09	2.11038e-08
ENSG00000143367_TUFT1	2.33422	3.39581e-09	2.17318e-08
ENSG00000213402_PTPRCAP	-0.511581	3.54862e-09	2.26621e-08
ENSG00000134594_RAB33A	0.503404	3.63886e-09	2.31536e-08
ENSG00000154928_EPHB1	1.30792	3.66994e-09	2.33271e-08
ENSG00000257151_PWAR6	-0.681528	3.9027e-09	2.47678e-08
ENSG00000145014_TMEM44	0.607948	4.14507e-09	2.62378e-08
ENSG00000180953_ST20	0.68293	4.30922e-09	2.72063e-08
ENSG00000253701_AL928768	2.29123	4.36116e-09	2.74915e-08
ENSG00000237037_NDUFA6-AS1	0.821355	4.46768e-09	2.81195e-08
ENSG00000212694_AC084018	1.07728	4.64568e-09	2.91645e-08
ENSG00000166736_HTR3A	0.678497	4.6935e-09	2.94042e-08
ENSG00000244682_FCGR2C	-0.937098	4.73021e-09	2.96039e-08
ENSG00000256262_USP30-AS1	1.24084	4.81924e-09	3.01456e-08
ENSG00000171160_MORN4	0.770843	5.25523e-09	3.27219e-08
ENSG00000087903_RFX2	-0.641785	5.27053e-09	3.28004e-08
ENSG00000109220_CHIC2	0.556362	5.30329e-09	3.29875e-08
ENSG00000205356_TECPR1	0.554339	5.37297e-09	3.33529e-08
ENSG00000154328_NEIL2	0.696178	5.49279e-09	3.40274e-08
ENSG00000242866_STRC	1.66173	5.50581e-09	3.40907e-08
ENSG00000227036_LINC00511	2.27357	5.63719e-09	3.48159e-08
ENSG00000135116_HRK	0.770041	5.793e-09	3.5724e-08
ENSG00000137221_TJAP1	0.517082	6.05985e-09	3.72942e-08
ENSG00000118922_KLF12	0.553188	6.52016e-09	3.99659e-08
ENSG00000100319_ZMAT5	0.528503	6.53387e-09	4.00298e-08
ENSG00000186409_CCDC30	1.27248	7.24813e-09	4.40958e-08
ENSG00000135838_NPL	0.839912	7.31867e-09	4.45028e-08
ENSG00000117586_TNFSF4	1.31828	7.41661e-09	4.50758e-08
ENSG00000170006_TMEM154	0.765314	7.47702e-09	4.54204e-08
ENSG00000237753_AC079922	1.54347	7.62233e-09	4.6257e-08
ENSG00000115738_ID2	0.973698	7.9461e-09	4.81262e-08
ENSG00000171448_ZBTB26	0.583715	7.99644e-09	4.8407e-08
ENSG00000162572_SCNN1D	1.01266	8.24036e-09	4.98095e-08
ENSG00000226397_C12orf77	-0.619995	8.62848e-09	5.20524e-08
ENSG00000136603_SKIL	0.507601	8.88442e-09	5.3517e-08
ENSG00000251136_RP11-37B2	0.798747	9.46305e-09	5.68902e-08
ENSG00000183979_NPB	1.94896	9.54568e-09	5.73587e-08
ENSG00000119574_ZBTB45	0.558227	9.82899e-09	5.90029e-08
ENSG00000167483_FAM129C	0.665563	1.00582e-08	6.02899e-08
ENSG00000188542_DUSP28	0.565521	1.0472e-08	6.26782e-08
ENSG00000254635_WAC-AS1	0.531517	1.05462e-08	6.30599e-08
ENSG00000197019_SERTAD1	0.760246	1.08545e-08	6.47448e-08
ENSG00000165949_IFI27	-1.85623	1.10213e-08	6.56756e-08
ENSG00000223573_TINCR	0.893881	1.12337e-08	6.68109e-08
ENSG00000175857_GAPT	-1.27013	1.17575e-08	6.97904e-08
ENSG00000162032_SPSB3	0.537473	1.17567e-08	6.97904e-08
ENSG00000131943_C19orf12	0.521105	1.17687e-08	6.98225e-08
ENSG00000188760_TMEM198	0.569237	1.224e-08	7.24776e-08
ENSG00000141510_TP53	0.641608	1.28e-08	7.52e-08
ENSG00000049769_PPP1R3F	0.682545	1.28775e-08	7.58844e-08
ENSG00000260852_FBXL19-AS1	0.951243	1.35239e-08	7.93871e-08
ENSG00000130635_COL5A1	1.74091	1.40067e-08	8.19844e-08
ENSG00000167995_BEST1	1.60693	1.45112e-08	8.46937e-08
ENSG00000108379_WNT3	1.00307	1.55806e-08	9.05889e-08
ENSG00000159239_C2orf81	0.686132	1.60207e-08	9.30146e-08
ENSG00000161682_FAM171A2	0.925491	1.62056e-08	9.40433e-08
ENSG00000089847_ANKRD24	1.79057	1.70791e-08	9.88961e-08
ENSG00000048740_CELF2	-2.31773	1.80368e-08	1.04076e-07
ENSG00000235999_RP11-403I13	0.820587	1.82417e-08	1.05159e-07
ENSG00000126861_OMG	-1.79507	1.84513e-08	1.06267e-07
ENSG00000266753_RP11-690G19	0.703388	1.92866e-08	1.10973e-07
ENSG00000137404_NRM	-0.563237	1.94681e-08	1.11965e-07
ENSG00000204348_DXO	0.568933	1.98622e-08	1.14016e-07
ENSG00000112699_GMDS	-0.524825	2.0623e-08	1.18161e-07
ENSG00000182324_KCNJ14	0.979348	2.06795e-08	1.18429e-07
ENSG00000171282_RP11-1055B8	1.42953	2.24005e-08	1.27567e-07
ENSG00000068024_HDAC4	0.541567	2.2841e-08	1.29833e-07
ENSG00000188372_ZP3	2.2664	2.2839e-08	1.29833e-07
ENSG00000203760_CENPW	-0.63347	2.48314e-08	1.40688e-07
ENSG00000100599_RIN3	1.58328	2.52299e-08	1.42813e-07
ENSG00000174842_GLMN	-0.649685	2.53567e-08	1.43465e-07
ENSG00000268173_PIK3R2	-0.663174	2.58201e-08	1.45951e-07
ENSG00000137965_IFI44	-2.04247	2.62466e-08	1.48088e-07
ENSG00000152782_PANK1	0.52951	2.69686e-08	1.51951e-07
ENSG00000173801_JUP	-0.638706	2.82968e-08	1.59213e-07
ENSG00000243789_JMJD7	-0.993971	2.88052e-08	1.6185e-07
ENSG00000182168_UNC5C	1.28272	2.88919e-08	1.62263e-07
ENSG00000170364_SETMAR	-0.711337	2.89388e-08	1.62451e-07
ENSG00000160207_HSF2BP	1.50464	2.94324e-08	1.6507e-07
ENSG00000185686_PRAME	1.70672	3.05859e-08	1.71068e-07
ENSG00000143630_HCN3	0.610497	3.26215e-08	1.8187e-07
ENSG00000139734_DIAPH3	-0.507644	3.39846e-08	1.8921e-07
ENSG00000145088_EAF2	-0.564802	3.40716e-08	1.89521e-07
ENSG00000076662_ICAM3	0.692837	3.4308e-08	1.90749e-07
ENSG00000163808_KIF15	-0.607376	3.46873e-08	1.9277e-07
ENSG00000165195_PIGA	-0.53197	3.48963e-08	1.93844e-07
ENSG00000235217_TSPY26P	1.14921	3.51647e-08	1.95246e-07
ENSG00000269751_CTC-273B12	0.899388	3.54175e-08	1.96471e-07
ENSG00000161920_MED11	-0.579605	3.66514e-08	2.03223e-07
ENSG00000205307_SAP25	1.37208	4.00267e-08	2.20835e-07
ENSG00000134369_NAV1	0.505564	4.08556e-08	2.25204e-07
ENSG00000179523_EIF3J-AS1	0.608097	4.31096e-08	2.37414e-07
ENSG00000156127_BATF	0.510616	4.46091e-08	2.45255e-07
ENSG00000253846_PCDHGA10	2.78654	4.53616e-08	2.48806e-07
ENSG00000271270_TMCC1-AS1	1.25519	4.60989e-08	2.52623e-07
ENSG00000158109_TPRG1L	0.579566	4.61304e-08	2.52682e-07
ENSG00000158427_TMSB15B	0.701746	4.8622e-08	2.65852e-07
ENSG00000184939_ZFP90	0.692773	4.87853e-08	2.66626e-07
ENSG00000164221_CCDC112	-0.515915	4.88852e-08	2.66942e-07
ENSG00000142102_ATHL1	0.595326	5.00455e-08	2.72902e-07
ENSG00000100167_SEPT3	1.93061	5.01749e-08	2.73486e-07
ENSG00000112893_MAN2A1	0.516853	5.03723e-08	2.74439e-07
ENSG00000213413_PVRIG	-0.551847	5.52493e-08	2.99939e-07
ENSG00000175911_AC127496	1.43324	5.55194e-08	3.01271e-07
ENSG00000230882_AC005077	0.592224	5.62503e-08	3.04695e-07
ENSG00000170634_ACYP2	0.619568	5.96699e-08	3.21364e-07
ENSG00000039523_FAM65A	0.730839	6.0253e-08	3.24076e-07
ENSG00000186862_PDZD7	1.82216	6.07318e-08	3.26219e-07
ENSG00000223547_ZNF844	1.26193	6.12879e-08	3.28773e-07
ENSG00000181638_ZFP41	0.727848	6.24027e-08	3.33726e-07
ENSG00000155719_OTOA	1.20479	6.33236e-08	3.38354e-07
ENSG00000261438_RP11-399O19	1.01764	6.6537e-08	3.54593e-07
ENSG00000272841_RP3-428L16	0.7051	6.76618e-08	3.60272e-07
ENSG00000154309_DISP1	1.04441	6.85124e-08	3.64166e-07
ENSG00000188177_ZC3H6	1.04485	7.58157e-08	4.01412e-07
ENSG00000269640_CTD-2521M24	0.509912	7.59688e-08	4.02048e-07
ENSG00000267161_AC005943	0.940483	8.0702e-08	4.25437e-07
ENSG00000272989_RP13-616I3	8.06727	8.7297e-08	4.58422e-07
ENSG00000152213_ARL11	-0.504139	9.02076e-08	4.73096e-07
ENSG00000179979_CRIPAK	0.753658	9.30723e-08	4.86864e-07
ENSG00000253669_KB-1732A1	1.27092	9.32512e-08	4.87591e-07
ENSG00000188322_SBK1	0.934711	9.49843e-08	4.96228e-07
ENSG00000141096_DPEP3	2.24914	1.04101e-07	5.40846e-07
ENSG00000162836_ACP6	0.55367	1.07038e-07	5.54922e-07
ENSG00000164047_CAMP	0.955897	1.16665e-07	6.0126e-07
ENSG00000117010_ZNF684	-0.766429	1.19515e-07	6.15425e-07
ENSG00000130477_UNC13A	2.01062	1.20684e-07	6.21183e-07
ENSG00000111801_BTN3A3	0.586502	1.21101e-07	6.23068e-07
ENSG00000244405_ETV5	0.551017	1.2626e-07	6.48516e-07
ENSG00000146072_TNFRSF21	1.07364	1.37538e-07	7.03484e-07
ENSG00000183718_TRIM52	0.594755	1.52095e-07	7.74048e-07
ENSG00000164500_C7orf72	0.644774	1.5227e-07	7.74613e-07
ENSG00000128590_DNAJB9	0.555872	1.57873e-07	8.01781e-07
ENSG00000157570_TSPAN18	1.23631	1.74515e-07	8.81166e-07
ENSG00000271894_RP11-482H16	-0.608308	1.80289e-07	9.09568e-07
ENSG00000166886_NAB2	-0.525077	1.82988e-07	9.21661e-07
ENSG00000258839_MC1R	0.757622	1.89236e-07	9.51166e-07
ENSG00000198105_ZNF248	0.532691	1.92431e-07	9.66432e-07
ENSG00000008323_PLEKHG6	1.7517	1.95542e-07	9.81246e-07
ENSG00000231793_DOC2GP	1.32539	1.99303e-07	9.993e-07
ENSG00000079150_FKBP7	-0.707185	2.08518e-07	1.04165e-06
ENSG00000177045_SIX5	1.51337	2.14811e-07	1.07221e-06
ENSG00000189171_S100A13	1.20645	2.15265e-07	1.07403e-06
ENSG00000152223_EPG5	0.532963	2.19473e-07	1.09414e-06
ENSG00000213091_PHBP1	2.56185	2.37434e-07	1.18079e-06
ENSG00000176473_WDR25	0.733023	2.38568e-07	1.18594e-06
ENSG00000172731_LRRC20	0.608826	2.46426e-07	1.22351e-06
ENSG00000007237_GAS7	-1.02377	2.53246e-07	1.25635e-06
ENSG00000197375_SLC22A5	0.776695	2.61345e-07	1.2939e-06
ENSG00000099999_RNF215	0.667235	2.68221e-07	1.32525e-06
ENSG00000230699_RP11-54O7	1.57949	2.73152e-07	1.34852e-06
ENSG00000070404_FSTL3	0.684211	2.75399e-07	1.35851e-06
ENSG00000130589_HELZ2	0.636044	2.87389e-07	1.41309e-06
ENSG00000174738_NR1D2	0.526959	2.89468e-07	1.4216e-06
ENSG00000113391_FAM172A	0.789333	3.02351e-07	1.48069e-06
ENSG00000263470_RP11-160O5	-1.06496	3.03045e-07	1.4835e-06
ENSG00000110076_NRXN2	1.03751	3.06443e-07	1.49893e-06
ENSG00000174282_ZBTB4	0.877192	3.12583e-07	1.52774e-06
ENSG00000105641_SLC5A5	1.09907	3.34318e-07	1.62551e-06
ENSG00000167543_TP53I13	0.634122	3.35006e-07	1.6282e-06
ENSG00000155307_SAMSN1	0.692998	3.38202e-07	1.64242e-06
ENSG00000064787_BCAS1	1.44909	3.5349e-07	1.71122e-06
ENSG00000223496_EXOSC6	-0.546718	3.57575e-07	1.72825e-06
ENSG00000184293_CLECL1	-0.665322	3.71268e-07	1.79019e-06
ENSG00000105472_CLEC11A	-0.650101	3.88061e-07	1.86673e-06
ENSG00000106692_FKTN	0.619355	3.89467e-07	1.87202e-06
ENSG00000147121_KRBOX4	0.603366	4.10155e-07	1.96604e-06
ENSG00000131409_LRRC4B	1.70569	4.36831e-07	2.08735e-06
ENSG00000151025_GPR158	0.629725	4.52424e-07	2.15679e-06
ENSG00000101353_MROH8	1.33678	4.61739e-07	2.19776e-06
ENSG00000163545_NUAK2	0.575386	4.62258e-07	2.19937e-06
ENSG00000224137_AC079767	0.550495	4.66622e-07	2.21754e-06
ENSG00000224383_C17orf72	0.668542	4.71113e-07	2.23552e-06
ENSG00000133069_TMCC2	0.94673	4.82261e-07	2.28564e-06
ENSG00000166165_CKB	1.81011	4.86462e-07	2.30376e-06
ENSG00000162654_GBP4	2.45187	4.93824e-07	2.33771e-06
ENSG00000167103_PIP5KL1	1.25105	5.11833e-07	2.41547e-06
ENSG00000180422_LINC00304	1.81609	5.50219e-07	2.58165e-06
ENSG00000229043_AC091729	0.952772	5.54105e-07	2.59789e-06
ENSG00000167535_CACNB3	1.38213	5.65275e-07	2.64822e-06
ENSG00000115998_C2orf42	0.517193	5.76936e-07	2.69974e-06
ENSG00000137944_CCBL2	-0.56216	5.88263e-07	2.75064e-06
ENSG00000117009_KMO	-0.721099	6.1445e-07	2.86759e-06
ENSG00000140463_BBS4	0.62061	6.15134e-07	2.86968e-06
ENSG00000268218_AC137932	0.906032	6.19331e-07	2.88596e-06
ENSG00000185101_ANO9	1.10334	6.26216e-07	2.91359e-06
ENSG00000197603_C5orf42	0.633751	6.35549e-07	2.95588e-06
ENSG00000180573_HIST1H2AC	0.613852	6.44019e-07	2.99186e-06
ENSG00000270020_RP11-463O9	1.95593	6.47586e-07	3.00728e-06
ENSG00000151079_KCNA6	0.778667	6.7196e-07	3.11437e-06
ENSG00000248015_AC005329	1.15363	6.72178e-07	3.11437e-06
ENSG00000104524_PYCRL	-0.637029	6.75502e-07	3.12859e-06
ENSG00000103528_SYT17	1.28104	6.90614e-07	3.19252e-06
ENSG00000189143_CLDN4	1.1905	7.23899e-07	3.33502e-06
ENSG00000084731_KIF3C	0.676873	7.32902e-07	3.3714e-06
ENSG00000273230_RP11-1246C19	1.0961	7.40787e-07	3.40255e-06
ENSG00000262001_DLGAP1-AS2	1.63275	7.46293e-07	3.42526e-06
ENSG00000103227_LMF1	0.564316	7.68078e-07	3.51863e-06
ENSG00000106927_AMBP	1.81529	7.67944e-07	3.51863e-06
ENSG00000188493_C19orf54	0.544041	7.80207e-07	3.56883e-06
ENSG00000254979_RP11-872D17	-1.02336	8.32303e-07	3.79433e-06
ENSG00000177239_MAN1B1	0.535739	8.38327e-07	3.82037e-06
ENSG00000160323_ADAMTS13	1.26735	8.94452e-07	4.06703e-06
ENSG00000176182_MYPOP	0.562864	9.31532e-07	4.22147e-06
ENSG00000141376_BCAS3	0.594478	9.33137e-07	4.22717e-06
ENSG00000176834_VSIG10	0.949432	9.38248e-07	4.24875e-06
ENSG00000145949_MYLK4	1.36532	9.43162e-07	4.26783e-06
ENSG00000124593_PRICKLE4	0.508692	9.80784e-07	4.42822e-06
ENSG00000085465_OVGP1	0.838704	1.01509e-06	4.57464e-06
ENSG00000198520_C1orf228	0.70835	1.02244e-06	4.60607e-06
ENSG00000182179_UBA7	0.587745	1.04067e-06	4.67614e-06
ENSG00000173818_ENDOV	0.80154	1.0585e-06	4.75274e-06
ENSG00000138670_RASGEF1B	0.566342	1.15378e-06	5.1446e-06
ENSG00000204802_RP11-111F5	0.569102	1.16431e-06	5.18773e-06
ENSG00000134070_IRAK2	1.72615	1.21506e-06	5.39416e-06
ENSG00000223764_RP11-54O7	2.2573	1.22396e-06	5.43169e-06
ENSG00000211677_IGLC2	-0.618141	1.26416e-06	5.60195e-06
ENSG00000204685_AC012307	0.709469	1.28113e-06	5.67097e-06
ENSG00000235552_RPL6P27	-0.670985	1.39587e-06	6.15422e-06
ENSG00000147166_ITGB1BP2	-1.95517	1.52735e-06	6.70013e-06
ENSG00000166578_IQCD	0.751108	1.68024e-06	7.33393e-06
ENSG00000250506_CDK3	0.809311	1.7584e-06	7.64228e-06
ENSG00000204947_ZNF425	0.90884	1.83979e-06	7.97896e-06
ENSG00000245213_RP11-10K16	0.983858	1.85489e-06	8.03589e-06
ENSG00000232815_LINC00537	1.33002	1.85475e-06	8.03589e-06
ENSG00000138411_HECW2	-0.626655	1.93668e-06	8.37239e-06
ENSG00000197044_ZNF441	0.651815	1.93759e-06	8.37334e-06
ENSG00000269343_ZNF587B	-0.5	1.98188e-06	8.5466e-06
ENSG00000197262_CCL4L2	0.584464	2.04942e-06	8.80364e-06
ENSG00000168237_GLYCTK	-0.649978	2.08826e-06	8.95157e-06
ENSG00000164342_TLR3	0.6841	2.1008e-06	8.99901e-06
ENSG00000260708_CTA-29F11	-0.638381	2.10863e-06	9.02796e-06
ENSG00000257242_C12orf79	1.63272	2.11626e-06	9.05569e-06
ENSG00000258643_BCL2L2-PABPN1	0.806773	2.23152e-06	9.51222e-06
ENSG00000130751_NPAS1	0.573287	2.25112e-06	9.58907e-06
ENSG00000182912_C21orf90	1.21982	2.33176e-06	9.90837e-06
ENSG00000260729_RP11-106M3	1.47139	2.36957e-06	1.0055e-05
ENSG00000268032_CTB-52I2	1.43587	2.505e-06	1.05782e-05
ENSG00000121101_TEX14	0.924062	2.5625e-06	1.07911e-05
ENSG00000255200_AP003068	1.27261	2.56738e-06	1.08079e-05
ENSG00000257838_RP11-368J21	1.81329	2.5694e-06	1.08127e-05
ENSG00000112796_ENPP5	0.891107	2.63151e-06	1.10588e-05
ENSG00000179820_MYADM	-0.601882	2.76752e-06	1.15866e-05
ENSG00000102871_TRADD	0.523747	2.77153e-06	1.15954e-05
ENSG00000179085_DPM3	-0.623029	2.80927e-06	1.1739e-05
ENSG00000183401_CCDC159	0.862923	2.94167e-06	1.22526e-05
ENSG00000198246_SLC29A3	0.566422	2.96665e-06	1.23482e-05
ENSG00000151474_FRMD4A	0.908694	2.97433e-06	1.23717e-05
ENSG00000075089_ACTR6	-0.52392	3.06122e-06	1.27158e-05
ENSG00000119614_VSX2	1.802	3.12304e-06	1.2955e-05
ENSG00000237491_RP11-206L10	0.91837	3.38026e-06	1.39697e-05
ENSG00000124920_MYRF	0.876741	3.42761e-06	1.41463e-05
ENSG00000127952_STYXL1	0.511315	3.51428e-06	1.44795e-05
ENSG00000182557_SPNS3	1.31255	3.66284e-06	1.50611e-05
ENSG00000266086_RP11-159D12	-1.00298	3.66692e-06	1.50728e-05
ENSG00000267811_RP11-727F15	1.52183	3.69452e-06	1.51709e-05
ENSG00000197568_HHLA3	0.918137	3.70116e-06	1.51931e-05
ENSG00000204514_ZNF814	0.571807	3.70669e-06	1.52055e-05
ENSG00000139278_GLIPR1	-0.511328	3.81077e-06	1.56115e-05
ENSG00000112357_PEX7	-0.667019	3.927e-06	1.60392e-05
ENSG00000186806_VSIG10L	0.925229	3.94271e-06	1.60926e-05
ENSG00000067113_PPAP2A	0.520535	4.06932e-06	1.65872e-05
ENSG00000268802_CTD-2587H19	1.15653	4.14147e-06	1.68644e-05
ENSG00000070159_PTPN3	1.88691	4.3257e-06	1.7556e-05
ENSG00000172458_IL17D	0.867083	4.33545e-06	1.75897e-05
ENSG00000229474_PATL2	1.09328	4.42671e-06	1.79064e-05
ENSG00000239415_AP001469	0.671567	4.45323e-06	1.80077e-05
ENSG00000223768_LINC00205	1.50492	4.49318e-06	1.81512e-05
ENSG00000270562_RP11-154H23	1.02064	4.69631e-06	1.89154e-05
ENSG00000100027_YPEL1	1.0637	4.71167e-06	1.8971e-05
ENSG00000269501_RP11-353N4	0.627731	4.83597e-06	1.94523e-05
ENSG00000215447_BX322557	1.41563	4.93872e-06	1.98394e-05
ENSG00000271430_RP3-368A4	0.689789	5.13851e-06	2.0581e-05
ENSG00000233184_RP11-421L21	0.564166	5.24616e-06	2.09802e-05
ENSG00000272991_AF129408	-0.918113	5.30293e-06	2.11839e-05
ENSG00000268027_AC006129	0.694458	5.33182e-06	2.12854e-05
ENSG00000106624_AEBP1	1.19514	5.33367e-06	2.12858e-05
ENSG00000142539_CTD-2545M3	-0.841787	5.43308e-06	2.16401e-05
ENSG00000178809_TRIM73	1.27848	5.48905e-06	2.18346e-05
ENSG00000212670_AL161915	1.03193	5.57752e-06	2.21503e-05
ENSG00000197302_ZNF720	0.550566	5.9616e-06	2.35454e-05
ENSG00000099958_DERL3	-0.535213	6.21768e-06	2.44934e-05
ENSG00000269439_CTD-3131K8	1.29668	6.37137e-06	2.50584e-05
ENSG00000114270_COL7A1	1.41351	6.58506e-06	2.58243e-05
ENSG00000185482_STAC3	-0.798954	6.6328e-06	2.59944e-05
ENSG00000262251_RP11-199F11	0.844672	6.79756e-06	2.65844e-05
ENSG00000110446_SLC15A3	0.620099	7.01533e-06	2.73443e-05
ENSG00000267607_CTD-2369P2	1.29222	7.20256e-06	2.80115e-05
ENSG00000182165_TP53TG1	0.745882	7.24756e-06	2.81596e-05
ENSG00000103269_RHBDL1	0.987098	7.36898e-06	2.85677e-05
ENSG00000157343_ARMC12	1.33744	7.72194e-06	2.98318e-05
ENSG00000239521_GATS	0.785654	7.76365e-06	2.99834e-05
ENSG00000224565_RP1-148H17	1.57491	7.99397e-06	3.07852e-05
ENSG00000227268_KLLN	0.617571	8.19663e-06	3.1506e-05
ENSG00000188039_NWD1	1.84155	8.30774e-06	3.1903e-05
ENSG00000152527_PLEKHH2	-1.21686	8.4648e-06	3.24754e-05
ENSG00000054392_HHAT	1.18074	8.57167e-06	3.28545e-05
ENSG00000253690_RP11-380I10	1.2971	8.61121e-06	3.29957e-05
ENSG00000165113_GKAP1	1.17851	8.66517e-06	3.3192e-05
ENSG00000197927_C2orf27A	1.16442	8.8018e-06	3.36731e-05
ENSG00000115414_FN1	-1.81691	8.86495e-06	3.38722e-05
ENSG00000264577_AC010761	-0.741927	8.88228e-06	3.39278e-05
ENSG00000271976_RP11-884K10	0.557285	9.06138e-06	3.45794e-05
ENSG00000102878_HSF4	0.834319	9.26545e-06	3.53141e-05
ENSG00000163704_PRRT3	0.777781	9.50276e-06	3.61508e-05
ENSG00000163534_FCRL1	-0.725528	9.65589e-06	3.66876e-05
ENSG00000104361_NIPAL2	0.527371	9.68008e-06	3.6768e-05
ENSG00000256225_AL590710	0.531456	9.89133e-06	3.75121e-05
ENSG00000177946_CENPBD1	0.526154	1.0075e-05	3.81492e-05
ENSG00000131152_RP11-178L8	1.41302	1.00926e-05	3.82002e-05
ENSG00000143578_CREB3L4	0.647721	1.05552e-05	3.98564e-05
ENSG00000261052_SULT1A3	0.665931	1.07916e-05	4.0661e-05
ENSG00000250264_TAP2	0.74437	1.09232e-05	4.11312e-05
ENSG00000142235_LMTK3	0.753295	1.09734e-05	4.13075e-05
ENSG00000114786_ABHD14A-ACY1	2.43854	1.1097e-05	4.17463e-05
ENSG00000221886_C5orf54	0.843298	1.23839e-05	4.63029e-05
ENSG00000170100_ZNF778	-0.765772	1.25401e-05	4.68584e-05
ENSG00000185404_SP140L	0.623991	1.25531e-05	4.68925e-05
ENSG00000272127_RP11-129K12	0.922516	1.29128e-05	4.81773e-05
ENSG00000108370_RGS9	-0.78203	1.30341e-05	4.85554e-05
ENSG00000102805_CLN5	0.589869	1.33752e-05	4.96898e-05
ENSG00000171044_XKR6	0.756987	1.34908e-05	5.01038e-05
ENSG00000272373_ZNF33B	0.823631	1.35769e-05	5.03931e-05
ENSG00000130940_CASZ1	0.742052	1.35844e-05	5.04055e-05
ENSG00000267493_CIRBP-AS1	1.43989	1.4223e-05	5.25355e-05
ENSG00000101977_MCF2	1.45697	1.48965e-05	5.49401e-05
ENSG00000263412_RP5-890E16	0.81357	1.49533e-05	5.51144e-05
ENSG00000055957_ITIH1	1.44081	1.51468e-05	5.57285e-05
ENSG00000129990_SYT5	0.79228	1.52771e-05	5.61401e-05
ENSG00000152818_UTRN	-0.62334	1.54854e-05	5.67861e-05
ENSG00000135824_RGS8	0.862829	1.56113e-05	5.72133e-05
ENSG00000269896_RP4-740C4	1.47666	1.60021e-05	5.85226e-05
ENSG00000003249_DBNDD1	1.35392	1.63371e-05	5.96084e-05
ENSG00000197385_ZNF860	-0.600621	1.6482e-05	6.00437e-05
ENSG00000184792_OSBP2	1.44377	1.70749e-05	6.20369e-05
ENSG00000155016_CYP2U1	0.74789	1.7478e-05	6.33883e-05
ENSG00000228857_AC104653	1.70698	1.75005e-05	6.34512e-05
ENSG00000154035_C17orf103	0.667147	1.77842e-05	6.44413e-05
ENSG00000204396_VWA7	1.31812	1.85131e-05	6.68245e-05
ENSG00000181634_TNFSF15	-1.30591	1.9369e-05	6.97696e-05
ENSG00000260177_RP4-536B24	1.83869	1.98449e-05	7.13365e-05
ENSG00000112210_RAB23	0.53713	2.02128e-05	7.25652e-05
ENSG00000180592_SKIDA1	1.29356	2.08308e-05	7.46604e-05
ENSG00000155926_SLA	-1.68424	2.15589e-05	7.7044e-05
ENSG00000198743_SLC5A3	4.97381	2.16482e-05	7.73176e-05
ENSG00000262772_RP11-353N14	1.42994	2.27969e-05	8.12302e-05
ENSG00000125846_ZNF133	0.574971	2.31889e-05	8.25064e-05
ENSG00000184923_NUTM2A	0.673021	2.349e-05	8.35049e-05
ENSG00000151704_KCNJ1	1.19168	2.35225e-05	8.35961e-05
ENSG00000185201_IFITM2	-0.68506	2.4199e-05	8.58253e-05
ENSG00000140104_C14orf79	0.923148	2.433e-05	8.62649e-05
ENSG00000246067_RAB30-AS1	-0.619449	2.44295e-05	8.65923e-05
ENSG00000139438_FAM222A	0.662683	2.47588e-05	8.76578e-05
ENSG00000271155_RP11-435O5	1.08881	2.52418e-05	8.91611e-05
ENSG00000214534_ZNF705E	1.50556	2.5363e-05	8.95373e-05
ENSG00000104899_AMH	0.707809	2.61932e-05	9.22544e-05
ENSG00000185433_LINC00158	-0.739907	2.66957e-05	9.38077e-05
ENSG00000139629_GALNT6	0.669953	2.68319e-05	9.4232e-05
ENSG00000163462_TRIM46	1.22236	2.68999e-05	9.44436e-05
ENSG00000255182_CTD-2517M22	1.78538	2.70225e-05	9.47922e-05
ENSG00000196747_HIST1H2AI	-1.55182	2.7075e-05	9.49221e-05
ENSG00000255114_RP11-110I1	-0.635366	2.75532e-05	9.64323e-05
ENSG00000260006_RP11-469M7	-1.48736	2.82312e-05	9.86919e-05
ENSG00000105376_ICAM5	0.565399	2.83379e-05	9.90367e-05
ENSG00000256028_RP11-197N18	0.517015	2.91165e-05	0.000101496
ENSG00000140025_EFCAB11	0.539351	2.95925e-05	0.000102949
ENSG00000114529_C3orf52	0.526946	3.04345e-05	0.000105758
ENSG00000178700_DHFRL1	-1.01124	3.05143e-05	0.000105975
ENSG00000180672_AC007362	1.27202	3.05248e-05	0.000105981
ENSG00000254402_LRRC24	2.20581	3.19358e-05	0.000110566
ENSG00000003147_ICA1	-0.528203	3.30109e-05	0.000114094
ENSG00000156787_TBC1D31	-0.501622	3.31808e-05	0.000114616
ENSG00000166432_ZMAT1	0.944713	3.35991e-05	0.00011593
ENSG00000214719_AC005562	0.650474	3.50764e-05	0.000120686
ENSG00000264207_RP11-196G18	-0.748942	3.62434e-05	0.000124487
ENSG00000205020_CCL4L1	0.504249	3.70056e-05	0.000126859
ENSG00000139178_C1RL	0.685573	3.7521e-05	0.000128481
ENSG00000261534_RP11-244O19	1.07816	3.85049e-05	0.000131481
ENSG00000254726_MEX3A	1.05075	3.88504e-05	0.000132496
ENSG00000272374_RP3-329A5	0.891844	4.00853e-05	0.000136382
ENSG00000179743_RP11-169K16	0.532793	4.01681e-05	0.000136625
ENSG00000260923_AC137934	0.994867	4.06097e-05	0.000138012
ENSG00000137834_SMAD6	0.854104	4.07018e-05	0.000138286
ENSG00000196981_WDR5B	0.511815	4.08554e-05	0.000138692
ENSG00000261606_RP11-414J4	1.0409	4.10066e-05	0.000139167
ENSG00000198324_FAM109A	0.589457	4.11689e-05	0.000139679
ENSG00000187672_ERC2	1.57186	4.12282e-05	0.000139841
ENSG00000187650_VMAC	0.765686	4.27262e-05	0.000144681
ENSG00000237372_RP11-316P17	0.907737	4.34316e-05	0.000146866
ENSG00000130203_APOE	1.27422	4.38288e-05	0.000148063
ENSG00000184271_POU6F1	0.611278	4.43534e-05	0.00014961
ENSG00000238120_CTA-941F9	1.01261	4.48433e-05	0.000151137
ENSG00000162976_PQLC3	0.711098	4.53864e-05	0.000152926
ENSG00000088367_EPB41L1	1.58636	4.55077e-05	0.000153292
ENSG00000186814_ZSCAN30	0.530402	4.59592e-05	0.000154642
ENSG00000173013_CCDC96	1.21844	4.73703e-05	0.000159077
ENSG00000243646_IL10RB	0.53099	4.76753e-05	0.000160019
ENSG00000100979_PLTP	0.731638	4.78237e-05	0.000160429
ENSG00000196562_SULF2	1.13379	4.79609e-05	0.000160845
ENSG00000104881_PPP1R13L	0.550984	5.01473e-05	0.000167579
ENSG00000267913_AP001055	1.43265	5.13923e-05	0.000171364
ENSG00000171811_TTC40	1.10872	5.18589e-05	0.000172699
ENSG00000174456_C12orf76	0.515416	5.20899e-05	0.000173276
ENSG00000132004_FBXW9	-0.579373	5.23551e-05	0.000174098
ENSG00000144455_SUMF1	0.686687	5.5405e-05	0.00018374
ENSG00000273117_AC144652	0.521522	5.5888e-05	0.000185191
ENSG00000166763_STRCP1	1.81338	5.64063e-05	0.000186807
ENSG00000111215_PRR4	0.507711	5.80016e-05	0.000192038
ENSG00000111266_DUSP16	0.56702	5.97987e-05	0.000197477
ENSG00000260136_CTD-2270L9	1.25299	6.03687e-05	0.000199065
ENSG00000136541_ERMN	-1.21956	6.04607e-05	0.000199314
ENSG00000228274_RP3-508I15	1.00225	6.08682e-05	0.000200495
ENSG00000251432_RP11-420A23	1.01255	6.10664e-05	0.000201094
ENSG00000143801_PSEN2	0.92795	6.24563e-05	0.000205228
ENSG00000154589_LY96	0.7296	6.26931e-05	0.000205951
ENSG00000155666_KDM8	-0.535487	6.28376e-05	0.00020637
ENSG00000158477_CD1A	-1.39109	6.34557e-05	0.00020812
ENSG00000132010_ZNF20	-0.651313	6.61586e-05	0.000216229
ENSG00000126709_IFI6	-0.657527	6.73847e-05	0.000219942
ENSG00000173566_NUDT18	0.53391	6.96219e-05	0.00022688
ENSG00000186648_LRRC16B	0.648698	7.01583e-05	0.000228567
ENSG00000214530_STARD10	0.542053	7.17767e-05	0.000233217
ENSG00000160325_CACFD1	0.783966	7.39557e-05	0.000239405
ENSG00000180425_C11orf71	-1.17608	7.4974e-05	0.000242572
ENSG00000169991_IFFO2	1.67179	7.79447e-05	0.000251917
ENSG00000137648_TMPRSS4	0.948071	7.87607e-05	0.000254285
ENSG00000116883_RP11-268J15	0.626098	7.88505e-05	0.000254507
ENSG00000166341_DCHS1	1.75298	7.9265e-05	0.000255777
ENSG00000110628_SLC22A18	0.892203	7.99375e-05	0.000257607
ENSG00000128438_TBC1D27	0.637586	8.00394e-05	0.000257867
ENSG00000188313_PLSCR1	-0.728865	8.0364e-05	0.000258845
ENSG00000262304_SHPK	1.45066	8.05043e-05	0.000259228
ENSG00000080166_DCT	1.83622	8.13111e-05	0.000261619
ENSG00000205426_KRT81	-1.46916	8.28616e-05	0.000266047
ENSG00000254211_CTB-43E15	1.75542	8.35684e-05	0.000268245
ENSG00000146666_LINC00525	1.40451	8.36355e-05	0.00026839
ENSG00000204248_COL11A2	0.762292	8.37663e-05	0.000268739
ENSG00000254887_CTC-378H22	0.775853	8.51783e-05	0.000273054
ENSG00000138433_CIR1	0.613952	8.52418e-05	0.000273185
ENSG00000005238_FAM214B	0.58886	8.73871e-05	0.000279412
ENSG00000269996_RP11-343N15	-0.599234	8.79495e-05	0.000281125
ENSG00000179818_PCBP1-AS1	0.536078	9.00531e-05	0.000287473
ENSG00000132837_DMGDH	1.68123	9.05693e-05	0.000288969
ENSG00000270015_RP11-540B6	0.516239	9.07345e-05	0.000289421
ENSG00000144134_RABL2A	0.550371	9.10604e-05	0.000290309
ENSG00000168685_IL7R	-1.06653	9.19619e-05	0.000292877
ENSG00000026036_RTEL1-TNFRSF6B	-0.58252	9.25736e-05	0.000294748
ENSG00000204406_MBD5	0.624295	9.28054e-05	0.000295409
ENSG00000137501_SYTL2	-0.791994	9.30882e-05	0.000296232
ENSG00000243279_PRAF2	1.04457	9.34373e-05	0.000297188
ENSG00000108823_SGCA	1.28866	9.45498e-05	0.000300413
ENSG00000224934_RP11-441O15	0.710695	9.60685e-05	0.000304921
ENSG00000197536_C5orf56	0.599713	9.67917e-05	0.000307136
ENSG00000218422_AC016773	-0.887329	9.76515e-05	0.000309703
ENSG00000260285_RP11-600F24	0.622877	9.83003e-05	0.000311582
ENSG00000271895_RP4-635E18	-1.08243	9.86904e-05	0.000312673
ENSG00000258232_RP11-161H23	-0.623586	0.000100236	0.000317076
ENSG00000258701_LINC00638	1.28272	0.000101984	0.000322273
ENSG00000245614_DDX11-AS1	0.836497	0.000110925	0.00034926
ENSG00000004838_ZMYND10	0.793958	0.000113317	0.000356054
ENSG00000142233_NTN5	1.53876	0.000114645	0.000359395
ENSG00000267521_RP11-87G24	1.01683	0.000115143	0.000360865
ENSG00000172339_ALG14	-0.563133	0.000115763	0.000362714
ENSG00000171840_NINJ2	-0.517396	0.000116952	0.000366064
ENSG00000088340_FER1L4	0.754682	0.000119249	0.000372584
ENSG00000139597_N4BP2L1	0.698782	0.000121193	0.000378349
ENSG00000232233_RP11-573D15	0.947403	0.000123201	0.000384145
ENSG00000261342_AC006538	0.612828	0.000124092	0.000386727
ENSG00000181544_FANCB	-0.624759	0.000124866	0.000388939
ENSG00000272145_RP4-739H11	0.549685	0.00012581	0.00039158
ENSG00000125650_PSPN	0.827957	0.00012684	0.000394283
ENSG00000135604_STX11	0.613149	0.000127803	0.000396873
ENSG00000182782_HCAR2	1.72909	0.000127987	0.000397342
ENSG00000089486_CDIP1	1.00061	0.000128118	0.000397647
ENSG00000231784_DBIL5P	1.01713	0.000133153	0.000412228
ENSG00000058453_CROCC	0.826426	0.000133536	0.00041312
ENSG00000236778_INTS6-AS1	1.02901	0.000133543	0.00041312
ENSG00000268686_AC010524	1.31609	0.000135023	0.000417169
ENSG00000155428_TRIM74	1.43138	0.000135415	0.000418063
ENSG00000228903_RASA4CP	0.752863	0.000136036	0.000419876
ENSG00000262292_RP11-160E2	0.650837	0.000136128	0.000420054
ENSG00000083838_ZNF446	0.527997	0.000137098	0.000422617
ENSG00000127578_WFIKKN1	1.07487	0.000139274	0.000429001
ENSG00000169962_TAS1R3	1.46691	0.00014195	0.000436471
ENSG00000129204_USP6	0.885305	0.000143835	0.000441822
ENSG00000270757_HSPE1-MOB4	2.94328	0.000144605	0.000443965
ENSG00000158887_MPZ	0.529736	0.000144766	0.000444348
ENSG00000027075_PRKCH	1.01536	0.000145469	0.000446279
ENSG00000105737_GRIK5	1.344	0.000146164	0.000447963
ENSG00000075275_CELSR1	1.21358	0.000147885	0.000452553
ENSG00000172493_AFF1	0.719516	0.000147979	0.000452727
ENSG00000182405_PGBD4	0.61002	0.000148925	0.000455166
ENSG00000105655_ISYNA1	0.879035	0.000149879	0.000457852
ENSG00000173110_HSPA6	1.39189	0.000150109	0.000458442
ENSG00000196787_HIST1H2AG	0.570881	0.000152812	0.000466112
ENSG00000272949_RP11-514P8	-7.36673	0.000153513	0.000467784
ENSG00000048462_TNFRSF17	0.985467	0.000154635	0.000470967
ENSG00000178093_TSSK6	0.662419	0.000160339	0.000486882
ENSG00000061676_NCKAP1	-0.742965	0.000161709	0.000490554
ENSG00000115657_ABCB6	0.815732	0.00016424	0.000497862
ENSG00000267270_AC139100	1.10383	0.000166211	0.000502834
ENSG00000099251_HSD17B7P2	0.614184	0.000167938	0.000507431
ENSG00000235706_DICER1-AS1	0.763264	0.000167897	0.000507431
ENSG00000214447_FAM187A	1.25434	0.000175407	0.000528299
ENSG00000138758_SEPT11	-0.557068	0.000175875	0.000529576
ENSG00000260565_ERVK13-1	0.543485	0.000179806	0.000540481
ENSG00000139173_TMEM117	0.758942	0.000180747	0.000542908
ENSG00000167634_NLRP7	0.937614	0.000181487	0.000544996
ENSG00000104783_KCNN4	1.11042	0.000181655	0.000545367
ENSG00000233822_HIST1H2BN	0.795406	0.000183419	0.000550392
ENSG00000204682_CASC10	0.99875	0.000186043	0.000557582
ENSG00000236935_AP003774	1.01764	0.000188542	0.000564932
ENSG00000102886_GDPD3	1.17318	0.000189305	0.000566939
ENSG00000229980_TOB1-AS1	0.574211	0.000190769	0.000570904
ENSG00000165457_FOLR2	-1.43675	0.000191782	0.000573525
ENSG00000048052_HDAC9	-0.64822	0.000204995	0.000609146
ENSG00000244560_RP4-800G7	0.502423	0.00021113	0.000626003
ENSG00000108309_RUNDC3A	0.801622	0.0002117	0.000627389
ENSG00000261762_RP11-650L12	-0.625765	0.000217053	0.00064216
ENSG00000146054_TRIM7	1.03056	0.000217739	0.000644034
ENSG00000149489_ROM1	0.671027	0.000221803	0.00065447
ENSG00000151929_BAG3	0.662073	0.000224107	0.000660629
ENSG00000104870_FCGRT	0.733879	0.000224229	0.000660827
ENSG00000224424_PRKAR2A-AS1	0.701632	0.000226601	0.000667495
ENSG00000215788_TNFRSF25	1.25241	0.000226813	0.000667636
ENSG00000156050_FAM161B	0.916221	0.000230445	0.000678
ENSG00000182600_C2orf82	-1.20005	0.000230871	0.000678927
ENSG00000168631_DPCR1	1.1714	0.000233862	0.0006864
ENSG00000170222_ADPRM	-0.546238	0.000235712	0.000691333
ENSG00000258130_RP11-347C12	0.996569	0.000239876	0.000702024
ENSG00000257497_RP11-585P4	-1.07521	0.000240186	0.000702596
ENSG00000213599_SLX1A-SULT1A3	0.698405	0.000243653	0.000711374
ENSG00000043462_LCP2	-1.46562	0.000244424	0.000713453
ENSG00000187609_EXD3	0.648043	0.000248154	0.000723648
ENSG00000242687_AC004893	0.546182	0.000252461	0.000734979
ENSG00000261915_RP11-542C16	1.18925	0.000261128	0.000757777
ENSG00000107821_KAZALD1	1.28004	0.000261161	0.000757777
ENSG00000103426_CORO7-PAM16	1.28986	0.000284663	0.000820508
ENSG00000180938_ZNF572	0.570225	0.000288824	0.000831322
ENSG00000161860_SYCE2	1.05122	0.000290946	0.000837035
ENSG00000196366_C9orf163	1.43011	0.000295915	0.000850531
ENSG00000188002_RP11-43F13	0.57326	0.00030509	0.000874223
ENSG00000234043_RP11-56M3	1.59886	0.000307283	0.000879681
ENSG00000245812_RP11-175K6	0.57119	0.000308974	0.000883899
ENSG00000177738_CTD-2201E18	1.03291	0.000324013	0.000923676
ENSG00000149289_ZC3H12C	0.778559	0.000326125	0.000928841
ENSG00000116741_RGS2	-0.705204	0.000335724	0.000954607
ENSG00000196993_NPIPB9	0.654712	0.000344721	0.000978365
ENSG00000089163_SIRT4	1.29387	0.000350608	0.000993918
ENSG00000133678_TMEM254	0.597106	0.000359285	0.00101686
ENSG00000185668_POU3F1	0.810348	0.000365768	0.00103353
ENSG00000244563_AC006011	-0.54241	0.000367556	0.00103814
ENSG00000116701_NCF2	0.500949	0.000367568	0.00103814
ENSG00000162733_DDR2	-1.01205	0.000380514	0.00107148
ENSG00000166147_FBN1	-1.55232	0.000397583	0.00111594
ENSG00000228393_LINC01004	1.36633	0.000397805	0.00111631
ENSG00000249626_RP11-496H1	0.96912	0.000403405	0.00113098
ENSG00000137960_GIPC2	0.950587	0.000407473	0.00114212
ENSG00000254860_TMEM9B-AS1	1.3671	0.000412041	0.00115413
ENSG00000143554_SLC27A3	-0.631585	0.000431818	0.00120483
ENSG00000166897_ELFN2	0.997093	0.000432711	0.00120704
ENSG00000116990_MYCL	0.694165	0.000438578	0.00122173
ENSG00000271789_RP5-1112D6	1.05976	0.000442103	0.00123127
ENSG00000151611_MMAA	-0.50287	0.000443976	0.00123592
ENSG00000227502_RP1-249H1	0.824042	0.0004562	0.00126764
ENSG00000181773_GPR3	-1.38745	0.000457975	0.0012717
ENSG00000128849_CGNL1	1.09246	0.000476478	0.00131798
ENSG00000231365_RP11-418J17	0.510404	0.000477976	0.00132183
ENSG00000236255_AC009404	-0.813219	0.000478994	0.00132344
ENSG00000007062_PROM1	1.08356	0.000491483	0.00135611
ENSG00000111275_ALDH2	1.09873	0.000493441	0.00136089
ENSG00000269386_RAB11B-AS1	0.738816	0.000495145	0.00136436
ENSG00000196605_ZNF846	0.890351	0.000505394	0.00138884
ENSG00000101306_MYLK2	-0.895969	0.000507911	0.00139481
ENSG00000171570_RAB4B-EGLN2	1.00946	0.000510853	0.00140226
ENSG00000158156_XKR8	1.20074	0.000511172	0.00140282
ENSG00000258674_CTC-260F20	0.66069	0.000514591	0.00141189
ENSG00000226029_RP4-798A10	0.998485	0.000521331	0.00142845
ENSG00000260000_RP3-467N11	-0.729557	0.000539404	0.00147466
ENSG00000259802_CTD-2256P15	-1.23021	0.000542164	0.00148121
ENSG00000099812_MISP	1.10879	0.00054557	0.00148885
ENSG00000233327_USP32P2	1.6148	0.000546641	0.0014911
ENSG00000197701_ZNF595	0.537339	0.000548172	0.00149461
ENSG00000196466_ZNF799	-0.667393	0.000549978	0.0014992
ENSG00000265242_RP11-649A18	-0.719112	0.000554419	0.00151063
ENSG00000082684_SEMA5B	1.40167	0.000555677	0.00151339
ENSG00000110318_KIAA1377	0.525552	0.000557875	0.00151903
ENSG00000218052_RP11-561C5	0.616458	0.00056192	0.00152902
ENSG00000226396_RPS14P3	1.34534	0.000571824	0.00155424
ENSG00000272447_RP11-182L21	0.524072	0.000575186	0.00156233
ENSG00000130363_RSPH3	0.659669	0.000575955	0.00156408
ENSG00000141540_TTYH2	-0.889455	0.000581249	0.00157705
ENSG00000111674_ENO2	0.9721	0.000583824	0.00158368
ENSG00000182368_FAM27A	-0.752605	0.000595715	0.00161414
ENSG00000130584_ZBTB46	0.549775	0.000599569	0.00162409
ENSG00000263327_TAPT1-AS1	0.648816	0.000599653	0.00162409
ENSG00000168056_LTBP3	-0.570977	0.000604824	0.00163665
ENSG00000136867_SLC31A2	-1.22184	0.000607035	0.00164226
ENSG00000156313_RPGR	-0.520637	0.00061072	0.00165114
ENSG00000136114_THSD1	0.970292	0.000618271	0.0016697
ENSG00000203865_ATP1A1OS	1.05901	0.000635854	0.00171264
ENSG00000163521_GLB1L	-0.989517	0.000655908	0.0017616
ENSG00000256664_RP11-611O2	-0.602689	0.000667678	0.00179085
ENSG00000105270_CLIP3	1.11367	0.000668138	0.00179168
ENSG00000184916_JAG2	0.852967	0.000683311	0.00182956
ENSG00000130270_ATP8B3	-0.589686	0.000688322	0.0018415
ENSG00000273361_RP11-378A13	1.34738	0.000692242	0.00185063
ENSG00000169570_DTWD2	-0.737226	0.000695701	0.00185947
ENSG00000176842_IRX5	1.16101	0.000707305	0.00188883
ENSG00000273221_RP5-1180E21	-3.23202	0.000719589	0.00191744
ENSG00000169621_APLF	0.500785	0.000750111	0.00199181
ENSG00000261796_ISY1-RAB43	0.887764	0.000751674	0.00199552
ENSG00000059728_MXD1	0.614937	0.000752519	0.00199733
ENSG00000176912_C18orf56	-0.71345	0.000792529	0.00209261
ENSG00000173349_SFT2D3	1.56872	0.000809783	0.00213263
ENSG00000126264_HCST	-0.615295	0.000819591	0.00215706
ENSG00000261338_RP11-378A13	-1.05175	0.000824102	0.00216753
ENSG00000247121_CTD-2260A17	0.542503	0.000824315	0.00216762
ENSG00000174136_RGMB	0.541602	0.000842968	0.00221381
ENSG00000184224_C11orf72	1.22784	0.000853332	0.00223958
ENSG00000188157_AGRN	0.61345	0.00085997	0.00225555
ENSG00000198113_TOR4A	0.655029	0.000870022	0.00227897
ENSG00000261015_RP1-90J20	0.945348	0.000878117	0.00229821
ENSG00000197472_ZNF695	-0.692192	0.000898378	0.00234721
ENSG00000160862_AZGP1	-0.554583	0.000911139	0.002378
ENSG00000137070_IL11RA	0.575955	0.00091146	0.00237833
ENSG00000214783_POLR2J4	0.588774	0.00094171	0.00245359
ENSG00000113758_DBN1	1.11721	0.000946375	0.00246522
ENSG00000120051_CCDC147	1.07535	0.000974101	0.00253312
ENSG00000171101_SIGLEC17P	0.55598	0.000978726	0.0025446
ENSG00000224861_YBX1P1	-0.848524	0.000989975	0.00257111
ENSG00000151651_ADAM8	1.09366	0.000999523	0.00259095
ENSG00000215790_SLC35E2	0.797181	0.00103328	0.0026722
ENSG00000196284_SUPT3H	0.620967	0.00105074	0.00271505
ENSG00000225828_FAM229A	0.535565	0.00105151	0.00271647
ENSG00000095383_TBC1D2	0.525305	0.00105317	0.00271962
ENSG00000103150_MLYCD	0.663096	0.00105728	0.00272964
ENSG00000167131_CCDC103	1.00568	0.00106703	0.00275246
ENSG00000116819_TFAP2E	0.803066	0.00106852	0.00275458
ENSG00000182578_CSF1R	0.685032	0.00107736	0.00277385
ENSG00000134780_DAGLA	1.25704	0.00108814	0.00279748
ENSG00000165698_C9orf9	0.536504	0.00110565	0.00284012
ENSG00000259661_AC068831	1.0947	0.00111359	0.00285449
ENSG00000261589_CTC-462L7	0.506496	0.00111921	0.00286663
ENSG00000160469_BRSK1	0.574865	0.0011221	0.00287268
ENSG00000149548_CCDC15	-0.515016	0.00119275	0.00303825
ENSG00000175766_EIF4E1B	0.655763	0.00120308	0.00306203
ENSG00000260793_RP5-882C2	1.06302	0.0012375	0.00314306
ENSG00000184682_C11orf89	0.614507	0.00123995	0.00314865
ENSG00000146021_KLHL3	0.726803	0.00125172	0.00317391
ENSG00000261490_RP11-448G15	-1.03108	0.00126083	0.003195
ENSG00000114107_CEP70	-0.509377	0.00127935	0.0032379
ENSG00000225880_LINC00115	0.607084	0.00128055	0.00324028
ENSG00000241489_IDS	1.23979	0.0013001	0.00328157
ENSG00000272264_RP11-92K15	1.02593	0.00133929	0.00337491
ENSG00000211979_IGHV7-81	0.87143	0.0013458	0.00338991
ENSG00000235878_AP001468	1.17948	0.00135932	0.00341904
ENSG00000166086_JAM3	-0.661928	0.00136796	0.00343997
ENSG00000267473_AC005789	1.10557	0.00137439	0.00345338
ENSG00000125538_IL1B	1.4308	0.00137755	0.0034606
ENSG00000260572_RP11-16N11	1.01894	0.00140294	0.00351786
ENSG00000105520_DKFZP761J1410	1.02253	0.00140695	0.00352721
ENSG00000225698_IGHV3-72	1.23949	0.0014146	0.00354418
ENSG00000260238_PMF1-BGLAP	0.573943	0.00143459	0.00358833
ENSG00000166343_MSS51	-0.870185	0.00144245	0.00360508
ENSG00000269481_CTD-2521M24	1.26304	0.00145627	0.0036374
ENSG00000248932_RP11-319G6	1.09558	0.00146844	0.00366555
ENSG00000117148_ACTL8	-0.704096	0.00148923	0.00370984
ENSG00000265690_RP11-5A19	0.997754	0.00150716	0.00374915
ENSG00000229417_NPM1P25	0.723208	0.001518	0.00377536
ENSG00000257073_AC011933	-0.584281	0.00154837	0.00384619
ENSG00000215440_NPEPL1	0.582241	0.00155136	0.00385283
ENSG00000272604_RP11-251G23	-0.691031	0.00155723	0.00386504
ENSG00000196689_TRPV1	1.07352	0.00158961	0.0039374
ENSG00000197279_ZNF165	-0.86527	0.00161024	0.00398364
ENSG00000203815_AL358813	0.880771	0.00161328	0.00399036
ENSG00000161677_JOSD2	0.524051	0.00161569	0.00399472
ENSG00000167476_JSRP1	0.984826	0.00163098	0.00402924
ENSG00000151240_DIP2C	0.871563	0.00163351	0.00403305
ENSG00000245146_LINC01024	0.860021	0.00163938	0.00404508
ENSG00000203817_FAM72C	-0.641263	0.00164606	0.00405993
ENSG00000268575_RP1-283E3	0.607359	0.00164676	0.00406084
ENSG00000233937_CTC-338M12	0.779504	0.00164775	0.00406246
ENSG00000163132_MSX1	1.22587	0.00168548	0.0041496
ENSG00000136111_TBC1D4	1.1453	0.0017295	0.00425026
ENSG00000261971_RP11-473M20	0.505806	0.00173902	0.00427194
ENSG00000142046_TMEM91	0.721233	0.00175819	0.00431729
ENSG00000220749_RPL21P28	-1.10482	0.00176753	0.00433761
ENSG00000260643_RP11-303E16	0.94827	0.0017847	0.00437534
ENSG00000272221_XXbac-BPG181B23	0.850494	0.00180228	0.004414
ENSG00000260101_RP11-568N6	0.673545	0.00181275	0.00443698
ENSG00000171236_LRG1	0.630821	0.00182249	0.00445724
ENSG00000214455_RCN1P2	1.15957	0.00182571	0.00446422
ENSG00000067221_STOML1	0.657899	0.00182915	0.00446996
ENSG00000242150_RP11-134G8	1.05849	0.0018287	0.00446996
ENSG00000245849_RAD51-AS1	0.606626	0.00183625	0.00448552
ENSG00000243742_RPLP0P2	1.41751	0.00193177	0.00469629
ENSG00000075426_FOSL2	0.640069	0.00195832	0.00475797
ENSG00000204311_DFNB59	0.881675	0.00198323	0.00480989
ENSG00000231890_AC093391	0.678216	0.00200977	0.00487134
ENSG00000117407_ARTN	0.896651	0.00203767	0.00493504
ENSG00000231789_RP11-558F24	-0.519259	0.00206619	0.00499917
ENSG00000260997_RP4-647J21	0.506344	0.00208037	0.00503147
ENSG00000258017_RP11-386G11	-0.683577	0.00208889	0.00505009
ENSG00000179761_PIPOX	0.811186	0.00208865	0.00505009
ENSG00000105963_ADAP1	1.33772	0.00211768	0.00511663
ENSG00000091844_RGS17	1.23504	0.00225014	0.00541204
ENSG00000261408_TEN1-CDK3	0.501397	0.00226162	0.00543859
ENSG00000273306_RP11-527J8	-0.971255	0.00227606	0.00547008
ENSG00000267169_CTB-55O6	0.905079	0.0023102	0.00554448
ENSG00000178917_ZNF852	0.852767	0.00231731	0.00556045
ENSG00000172830_SSH3	0.878173	0.00232349	0.00556761
ENSG00000273045_C2ORF15	0.639901	0.00235641	0.00563653
ENSG00000230567_FAM203B	5.21269	0.00238388	0.00569444
ENSG00000174945_AMZ1	0.679093	0.00241602	0.00576365
ENSG00000234972_TBC1D3C	0.620505	0.00244752	0.00582479
ENSG00000185522_C11orf35	0.828004	0.00246031	0.00585066
ENSG00000057704_TMCC3	0.618504	0.00250094	0.00593918
ENSG00000231105_RP5-1071N3	0.959836	0.00251978	0.00597695
ENSG00000227039_ITGB2-AS1	-0.54527	0.00261239	0.00617622
ENSG00000273486_RP11-731C17	0.523354	0.00261931	0.00619018
ENSG00000184986_TMEM121	1.02298	0.00264073	0.00623718
ENSG00000188295_ZNF669	-0.734105	0.00271002	0.00638724
ENSG00000172650_AGAP5	-0.52626	0.00271094	0.00638817
ENSG00000103740_ACSBG1	-1.01557	0.00271883	0.00640429
ENSG00000228830_RP4-781K5	0.682021	0.00272962	0.00642474
ENSG00000176244_ACBD7	-0.82525	0.00274071	0.00644422
ENSG00000108187_PBLD	0.65877	0.00282422	0.00662569
ENSG00000173991_TCAP	0.70031	0.00291081	0.00680903
ENSG00000213859_KCTD11	0.557438	0.00291243	0.00681037
ENSG00000251485_AC068134	0.89987	0.00293137	0.00685072
ENSG00000272948_AP001412	1.14575	0.00296729	0.00692405
ENSG00000213888_AC005003	0.7479	0.00299132	0.0069748
ENSG00000214063_TSPAN4	0.6671	0.0030155	0.00702713
ENSG00000232442_CTD-3184A7	0.558442	0.00302959	0.00705324
ENSG00000011105_TSPAN9	0.776203	0.00304135	0.00707523
ENSG00000179476_C14orf28	0.863857	0.00308271	0.00715917
ENSG00000258325_RP4-816N1	0.764802	0.00314808	0.00729222
ENSG00000119737_GPR75	-0.659328	0.00318689	0.00737724
ENSG00000160781_PAQR6	0.532545	0.00324465	0.00749816
ENSG00000122224_LY9	0.534402	0.00326783	0.00754457
ENSG00000092445_TYRO3	0.829453	0.00327801	0.00756663
ENSG00000213865_C8orf44	-0.508186	0.00328937	0.00759144
ENSG00000105371_ICAM4	2.31836	0.00343327	0.0079026
ENSG00000255198_SNHG9	-0.673875	0.00345237	0.00794208
ENSG00000161835_GRASP	-0.799303	0.00355762	0.00816266
ENSG00000235663_SAPCD1-AS1	1.82145	0.0035887	0.00823241
ENSG00000267871_CTC-444N24	0.929746	0.00361612	0.00828908
ENSG00000143061_IGSF3	1.05216	0.00363085	0.00831662
ENSG00000178460_MCMDC2	-0.824902	0.00368165	0.00842792
ENSG00000103044_HAS3	0.517728	0.00372092	0.00850536
ENSG00000103742_IGDCC4	0.743375	0.00375256	0.00857126
ENSG00000172803_SNX32	-1.00592	0.00378921	0.00864526
ENSG00000261071_RP1-223E5	-0.809061	0.00382209	0.00871701
ENSG00000161905_ALOX15	-1.03209	0.00382347	0.00871853
ENSG00000235703_LINC00894	0.802287	0.00384278	0.00875766
ENSG00000176714_CCDC121	0.885687	0.00384229	0.00875766
ENSG00000205702_CYP2D7P1	-1.24618	0.003911	0.00889817
ENSG00000179840_C1orf200	0.702409	0.00396532	0.00900666
ENSG00000154556_SORBS2	-0.594483	0.00401076	0.00909632
ENSG00000233999_IGKV3OR2-268	1.45638	0.00403457	0.00914182
ENSG00000257176_RP11-996F15	-1.02011	0.00407996	0.0092344
ENSG00000253910_PCDHGB2	0.599578	0.00408104	0.00923513
ENSG00000254221_PCDHGB1	0.90263	0.00409575	0.00926327
ENSG00000101665_SMAD7	0.689327	0.0041316	0.00933395
ENSG00000248919_ATP5J2-PTCD1	-0.673156	0.00414797	0.00936747
ENSG00000247095_MIR210HG	-0.767748	0.00427416	0.00962929
ENSG00000160097_FNDC5	1.14918	0.00431895	0.00971943
ENSG00000205464_ATP6AP1L	0.672	0.00432452	0.00973018
ENSG00000122861_PLAU	0.538021	0.00432935	0.00973925
ENSG00000269388_AC018755	0.710825	0.00433721	0.00975512
ENSG00000144837_PLA1A	0.968024	0.00436807	0.00982092
ENSG00000262155_RP11-266L9	0.701174	0.004378	0.00984144
ENSG00000102385_DRP2	-0.559644	0.00439314	0.00987183
